# Supplementary material for: GWIS - model-free, fast and exhaustive search for epistatic interactions in case-control GWAS
Source: BMC Genomics. 2013 May 28;14(Suppl 3):S10. doi: 10.1186/1471-2164-14-S3-S10 (PMC3665501; doi:10.1186/1471-2164-14-S3-S10)
Supplement: Additional file 2 — Lists of detected SNP pairs [file 1471-2164-14-S3-S10-S2.xls]

## Sheet: Top Pairs- Description
Here, we list the pairs detected by GWIS for each of the WTCCC datasets. Pairs are sorted by the strength of association according to our GSS filter. For each pair, we show a number of characteristics:
• ID - Rank of the SNP pair in the list when sorted by GSS.
• rs - Rs identifier.
• chr - Chromosome.
• pos - Position relative to chromosome (in base pairs).
• χ2 - −log10 P-value according to χ2 test for individual SNP.
• f ltGSS - −log10 P-value according to GSS filter for pair of SNPs.
• Prev. Lit. - denotes previous work that has reported this SNP pair.

## Sheet: BD
ID	rs_1	rs_2	chr_1	bp_1	chr_2	bp_2	fltChi2_1	fltChi2_2	fltGSS	prev_lit
1	rs7844299	rs11984645	8	50430790	8	55069305	0.94	50.38	14.38	[Liu2011],[Yung2011],
2	rs6983650	rs11984645	8	50406226	8	55069305	0.36	50.38	14.37	[Liu2011],[Yung2011],
3	rs99080	rs11984645	8	50357376	8	55069305	0.83	50.38	13.69	[Liu2011],[Yung2011],
4	rs6473901	rs11984645	8	50386264	8	55069305	1.45	50.38	13.51	[Liu2011],[Yung2011],
5	rs6473903	rs11984645	8	50388147	8	55069305	0.04	50.38	12.57	[Liu2011],
6	rs4654792	rs909812	1	22672	1	22603366	3.2	2.46	12.69
7	rs199698	rs41515647	1	75636696	1	75647488	0.84	19.7	11.87
8	rs625045	rs668860	1	85434613	1	85436462	2.09	4.49	16.53
9	rs668860	rs10873672	1	85436462	1	85450726	4.49	2.28	16.58
10	rs668860	rs6691970	1	85436462	1	85450920	4.49	2.26	16.32
11	rs10922726	rs1782127	1	90265279	1	90280342	3.58	17.54	13.2
12	rs7417737	rs3811480	1	230468063	1	230469202	0.52	8.28	14.96
13	rs7414802	rs3811480	1	230468275	1	230469202	0.5	8.28	14.3
14	rs7597849	rs1595734	2	35744997	2	35813424	1.08	5.11	17.8
15	rs1371427	rs1595734	2	35779358	2	35813424	1.35	5.11	19
16	rs2719093	rs1595734	2	35795	2	35813424	3.73	5.11	15.35
17	rs2378	rs1595734	2	35801114	2	35813424	2.98	5.11	14.17
18	rs2379	rs1595734	2	35802886	2	35813424	0.73	5.11	18.4
19	rs1595734	rs1439684	2	35813424	2	35826687	5.11	1.08	16.75
20	rs1595734	rs2043914	2	35813424	2	35838	5.11	1.26	14.46
21	rs1595734	rs13011599	2	35813424	2	35848903	5.11	0.93	14.74
22	rs13028177	rs6543990	2	36236450	2	36274	1.78	0.52	17.53
23	rs7570865	rs6544738	2	44305057	2	44305240	9.75	0.99	13.8
24	rs350747	rs350753	2	52868656	2	52873788	6.12	1.26	16.17
25	rs17046061	rs17046067	2	54596679	2	54145	0.63	11.38	14.16	[Liu2011],
26	rs16849921	rs10197379	2	214061022	2	205912603	18.57	0.01	30.42	[Liu2011],[Yung2011],
27	rs16849921	rs12694298	2	214061022	2	205913268	18.57	0.16	28.58	[Liu2011],[Yung2011],
28	rs1983218	rs2738290	2	217336645	2	217352253	1.14	9.37	14.8
29	rs2243	rs2738290	2	217342396	2	217352253	0.88	9.37	15.47
30	rs1110998	rs2738290	2	217343952	2	217352253	0.71	9.37	15.72
31	rs2738287	rs2738290	2	217349836	2	217352253	0.82	9.37	16.57
32	rs17193526	rs17786145	3	1657	3	1445217	0.32	14.22	16.65
33	rs17786145	rs17039822	3	1445217	3	1453429	14.22	0.07	15.94
34	rs17786145	rs17786151	3	1445217	3	1455381	14.22	0.49	15.95
35	rs939298	rs1550	3	20477076	3	20104	2.05	13.29	13.38
36	rs9859908	rs1550	3	20489086	3	20104	2.79	13.29	12.73
37	rs6809441	rs33916626	3	41494605	3	41539388	2.7	0.52	19.24	[Yung2011],
38	rs506996	rs382441	4	258	4	9095	8.06	1.62	14.68
39	rs4860	rs4688938	4	5508488	4	5516030	0.72	10.94	13	[Liu2011],
40	rs4688938	rs4586871	4	5516030	4	5516378	10.94	0.67	14.82	[Liu2011],
41	rs4688938	rs6446371	4	5516030	4	5526209	10.94	0.05	11.38
42	rs4688938	rs2267654	4	5516030	4	5527249	10.94	0.14	12.08	[Liu2011],
43	rs4688938	rs16837389	4	5516030	4	5536310	10.94	0.6	12.33	[Liu2011],
44	rs4695062	rs32741	4	44909419	4	44960444	3.17	15.69	11.26	[Yung2011],
45	rs1948584	rs32741	4	44909853	4	44960444	1.81	15.69	14.29
46	rs7690764	rs32741	4	44924382	4	44960444	0.86	15.69	13.35
47	rs7690944	rs32741	4	44924464	4	44960444	1.75	15.69	11.23
48	rs1390911	rs32741	4	44253487	4	44960444	2.95	15.69	13.79
49	rs1845945	rs32741	4	44933047	4	44960444	0.19	15.69	14
50	rs9998147	rs32741	4	44934205	4	44960444	0.28	15.69	13.94
51	rs32741	rs1908806	4	44960444	4	44964953	15.69	0.51	15.07
52	rs2545308	rs2613097	4	181637915	4	181639323	6.23	4.79	13.68
53	rs34691926	rs6945822	4	183829027	7	129698576	7.56	3.9	11.81
54	rs34691926	rs11624794	4	183829027	14	24260146	7.56	11.24	11.19
55	rs7735940	rs12515142	5	36423931	5	36426411	0.63	0.9	14.16	[Liu2011],[Yung2011],
56	rs2935260	rs2992406	5	54444880	5	54444983	0.02	6.28	19.06	[Wan2010],[Liu2011],
57	rs60331	rs12188163	5	93050	5	93250608	6.18	13.69	12.86	[Yung2011],
58	rs13154650	rs12188163	5	93052205	5	93250608	4.49	13.69	13.16
59	rs1470150	rs12188163	5	93138654	5	93250608	7.18	13.69	12.4
60	rs13155452	rs12188163	5	93164449	5	93250608	3.32	13.69	13.26
61	rs17083377	rs12188163	5	93164870	5	93250608	6.3	13.69	12.53
62	rs75217	rs12188163	5	93176774	5	93250608	3.32	13.69	13
63	rs6874766	rs12188163	5	93213807	5	93250608	3.13	13.69	13
64	rs7715562	rs12188163	5	93222034	5	93250608	3.49	13.69	12.91
65	rs896729	rs12188163	5	93222178	5	93250608	6.32	13.69	12.34
66	rs17314825	rs12188163	5	93234937	5	93250608	2.75	13.69	13.3
67	rs10214278	rs12188163	5	93237679	5	93250608	2.84	13.69	13.3
68	rs12188163	rs53405	5	93250608	5	93275403	13.69	1.9	12.95
69	rs11744199	rs3749820	5	132527098	5	132533063	1.19	7.11	11.94
70	rs17287085	rs7706	5	141284815	5	141294362	2.72	17.92	13.37
71	rs7706	rs6580205	5	141294362	5	141294691	17.92	4.08	13.37
72	rs7706	rs758462	5	141294362	5	141297178	17.92	5.03	12
73	rs12515561	rs1552835	5	152955611	5	152959769	1.12	4.83	13.03	[Liu2011],[Yung2011],
74	rs12515563	rs1552835	5	152955632	5	152959769	2.48	4.83	13.2
75	rs12515520	rs1552835	5	152955663	5	152959769	1.23	4.83	12.7	[Liu2011],[Yung2011],
76	rs1552837	rs1552835	5	152959669	5	152959769	2.53	4.83	14.02
77	rs1552835	rs17519558	5	152959769	5	152960319	4.83	1.41	14.7	[Wan2010],[Liu2011],
78	rs1552835	rs17519656	5	152959769	5	152960528	4.83	3.24	13.37
79	rs1552835	rs17591636	5	152959769	5	152960615	4.83	2.13	14.52
80	rs2438077	rs2438083	6	1272236	6	1277371	3.41	0.11	14.64
81	rs2496292	rs2438083	6	1274617	6	1277371	6.82	0.11	16.78
82	rs2438083	rs977674	6	1277371	6	1277702	0.11	7.47	21.14
83	rs2438083	rs977673	6	1277371	6	1277715	0.11	7.69	24.34
84	rs9357438	rs9357440	6	9492158	6	9492393	1.05	11.34	18	[Liu2011],
85	rs1886330	rs365237	6	18162229	6	18186697	2.24	23.17	11.21
86	rs365237	rs214614	6	18186697	6	18201306	23.17	4.27	11.32
87	rs365237	rs214610	6	18186697	6	18203094	23.17	4.08	11.32
88	rs365237	rs214599	6	18186697	6	18207443	23.17	2.44	11.56
89	rs10499047	rs9320174	6	106983128	6	106985408	4.82	10.02	16.41
90	rs9486383	rs9320174	6	106983359	6	106985408	4.52	10.02	15.73
91	rs9480682	rs9320174	6	106983406	6	106985408	4.13	10.02	16.17
92	rs13218960	rs9320174	6	106983465	6	106985408	4.61	10.02	16.17	[Wan2010],
93	rs9320173	rs9320174	6	106984669	6	106985408	4.47	10.02	16.47
94	rs9320174	rs783397	6	106985408	6	106987161	10.02	1.54	14.2
95	rs1729549	rs1190806	6	129087423	6	129106943	4.57	0.46	14.21
96	rs985307	rs985882	7	19573763	7	19575505	4.09	0.47	15.7	[Liu2011],
97	rs985306	rs985882	7	19574066	7	19575505	4.91	0.47	15.12	[Liu2011],
98	rs2192481	rs985882	7	19574677	7	19575505	7.25	0.47	14.73	[Liu2011],
99	rs985882	rs985881	7	19575505	7	19575555	0.47	4.38	14.88	[Liu2011],
	rs7781714	rs6949019	7	23593479	7	23594050	1.25	6.61	16.85	[Liu2011],
101	rs10253608	rs10266	7	158469060	7	158474325	2.34	2	14.12
102	rs12113120	rs10266	7	158480	7	158474325	2.21	2	14.45
103	rs10949739	rs10266	7	158472082	7	158474325	2.54	2	14.3
104	rs4909259	rs10266	7	158473	7	158474325	2.21	2	14.45
105	rs10266	rs10237585	7	158474325	7	158474373	2	2.04	13.02
106	rs10266	rs3793181	7	158474325	7	158481827	2	2.95	14.38	[Wan2010],
107	rs10266	rs6459895	7	158474325	7	158482870	2	2.87	13.85
108	rs10266	rs12698265	7	158474325	7	158489297	2	2.21	14.45
109	rs16919784	rs11984645	8	55063538	8	55069305	2.96	50.38	13.1	[Liu2011],
110	rs11984645	rs4737503	8	55069305	8	55071319	50.38	2.65	15.27	[Liu2011],[Yung2011],
111	rs2915	rs4437686	8	114310388	8	114357413	0.93	2.87	13.49
112	rs7012271	rs4437686	8	114317672	8	114357413	0.82	2.87	15.71
113	rs2447183	rs2469997	8	120352978	8	120353267	0.49	1.39	18.07	[Liu2011],
114	rs2469996	rs2469997	8	120353011	8	120353267	0.24	1.39	17.71	[Liu2011],
115	rs2469997	rs6469823	8	120353267	8	120353984	1.39	0.31	17.54	[Liu2011],
116	rs2469997	rs2447179	8	120353267	8	120355775	1.39	0.43	18.07	[Liu2011],
117	rs2469997	rs2447178	8	120353267	8	120356188	1.39	0.32	17.9	[Liu2011],
118	rs2469997	rs2402	8	120353267	8	120357424	1.39	0.24	17.71	[Liu2011],
119	rs2469997	rs2425	8	120353267	8	120364727	1.39	0.29	17.9	[Liu2011],
120	rs2469997	rs2447169	8	120353267	8	120365063	1.39	0.31	17.99	[Liu2011],
121	rs2469997	rs2426	8	120353267	8	120365112	1.39	0.24	16.82	[Liu2011],
122	rs2469997	rs2447168	8	120353267	8	120365613	1.39	0.34	18.54	[Liu2011],
123	rs2469997	rs2440	8	120353267	8	120385452	1.39	0.42	16.68	[Liu2011],
124	rs7013124	rs7014384	8	130232771	8	130236557	13.83	0.27	13.15
125	rs17459521	rs892542	10	80496476	10	80498057	3.23	0.69	13.36	[Liu2011],[Yung2011],
126	rs12805895	rs1461902	11	37707868	11	37708266	4.68	0.75	17.48
127	rs12805895	rs7929645	11	37707868	11	37708514	4.68	0.71	17.82
128	rs12805895	rs4756413	11	37707868	11	37708626	4.68	0.33	16.59
129	rs12805895	rs1381428	11	37707868	11	37708653	4.68	1.21	16.96
130	rs11237746	rs11237747	11	75175059	11	75180559	8.66	0.18	14.73
131	rs1102478	rs858719	11	189380	11	130160456	1.32	27.88	16.6
132	rs7943478	rs858719	11	189402	11	130160456	0.41	27.88	16.56
133	rs2892410	rs11168985	12	38990282	12	39045983	0.82	2.35	14.53
134	rs11168985	rs826886	12	39045983	12	39095797	2.35	1.62	16.67
135	rs11168985	rs826838	12	39045983	12	39106731	2.35	1.77	15.01
136	rs11168985	rs1164971	12	39045983	12	39110284	2.35	1.62	16.15
137	rs869877	rs869878	13	75282465	13	75282895	8.54	1.45	12.63
138	rs9561326	rs9561329	13	97107	13	94011169	5.11	8.16	14.2
139	rs9561329	rs9561336	13	94011169	13	94034140	8.16	7.14	13.92
140	rs11624794	rs1958305	14	24260146	14	24273124	11.24	33.35	18.45	[Liu2011],[Yung2011],
141	rs1958305	rs17184408	14	24273124	14	24282020	33.35	0.49	17.92	[Liu2011],[Yung2011],
142	rs1958305	rs12601	14	24273124	14	24284173	33.35	1.95	17.37
143	rs1439170	rs7152370	14	46638877	14	46735956	1.39	2.8	18.02	[Liu2011],
144	rs858870	rs7152370	14	46666812	14	46735956	6.08	2.8	14.81
145	rs17737767	rs7152370	14	46718257	14	46735956	1.45	2.8	17.82	[Liu2011],
146	rs7152370	rs10483596	14	46735956	14	46740909	2.8	5.84	17	[Liu2011],
147	rs7152370	rs8017858	14	46735956	14	46741726	2.8	1.31	16.8	[Liu2011],
148	rs4899113	rs12323479	14	63916159	14	63924082	0.99	1.19	16.39
149	rs10152067	rs12323479	14	63916963	14	63924082	1.71	1.19	15.13
150	rs12323479	rs8684	14	63924082	14	63944791	1.19	1.12	17.42	[Yung2011],
151	rs12323479	rs17101239	14	63924082	14	63949994	1.19	1.59	14.68
152	rs6574039	rs17105918	14	72491015	14	72494808	2.28	16	11.19
153	rs17105918	rs4902976	14	72494808	14	72505876	16	1.7	13.17	[Liu2011],
154	rs746655	rs921535	15	74107677	15	74111343	4.53	9.63	21.28	[Liu2011],
155	rs921535	rs999742	15	74111343	15	74115517	9.63	14.76	13.93	[Liu2011],
156	rs12593542	rs7166105	15	75282147	15	75343942	7.56	1.47	11.18
157	rs17139	rs17139608	16	6279094	16	6281175	1.16	11.17	12.45
158	rs886889	rs10521202	17	12804201	17	12814564	1.21	9.99	14.74	[Liu2011],
159	rs10521202	rs5017214	17	12814564	17	12817783	9.99	0.85	12.53	[Liu2011],
160	rs12941	rs9906443	17	30185022	17	30185565	0.94	1.17	15.12	[Liu2011],
161	rs12941	rs9899093	17	30185022	17	30191954	0.94	1.85	14.41
162	rs8085631	rs7233258	18	57654043	18	57655248	2.07	2.49	14.9
163	rs17066458	rs7233258	18	57654067	18	57655248	1.25	2.49	16.18
164	rs1944328	rs1944327	18	61838457	18	61838947	21.76	4.41	24.97	[Liu2011],
165	rs1944328	rs8096	18	61838457	18	61842934	21.76	0.27	23	[Liu2011],[Yung2011],
166	rs1944328	rs9675798	18	61838457	18	61856967	21.76	1	21.91	[Liu2011],[Yung2011],
167	rs1944328	rs9676116	18	61838457	18	61857065	21.76	2.16	21	[Liu2011],[Yung2011],
168	rs16999569	rs12980129	19	22902710	19	22908911	4.47	23.39	11.71
169	rs12980129	rs2194111	19	22908911	19	22922549	23.39	4.18	11.71
170	rs6095722	rs6020395	20	33045515	20	33074440	0	9.45	11.56
171	rs16986890	rs6020395	20	33061637	20	33074440	0.01	9.45	12.53
172	rs6020395	rs6020846	20	33074440	20	33140988	9.45	0.02	12.24
173	rs2011703	rs6014572	20	54556388	20	54574544	16.69	1.58	16.7	[Yung2011],
174	rs8130402	rs999789	21	40420409	21	40426451	2.7	16.34	18.62	[Liu2011],
175	rs2836860	rs999789	21	40423964	21	40426451	1.55	16.34	12.35
176	rs4277	rs999789	21	40424954	21	40426451	1.6	16.34	13.06
177	rs999789	rs428424	21	40426451	21	40445319	16.34	1.09	14.41
178	rs999789	rs445593	21	40426451	21	40448382	16.34	0.97	14.41
179	rs2837630	rs2837632	21	41818543	21	41819281	0.16	3.48	14.57

## Sheet: CAD
ID	rs_1	rs_2	chr_1	bp_1	chr_2	bp_2	fltChi2_1	fltChi2_2	fltGSS	prev_lit
1	rs4471699	rs11863150	16	30320307	16	30385503	3.97	0.75	32.59	[Yung2011],
2	rs2146340	rs1782127	1	90185106	1	90280342	4.84	17.54	12.09
3	rs12135351	rs1782127	1	90254276	1	90280342	3.14	17.54	14.31	[Yung2011],
4	rs10922719	rs1782127	1	90254411	1	90280342	3.92	17.54	15.03	[Yung2011],
5	rs7538578	rs1782127	1	90257041	1	90280342	4.27	17.54	14.43	[Yung2011],
6	rs10922725	rs1782127	1	90265153	1	90280342	3.81	17.54	14.09	[Yung2011],
7	rs10922726	rs1782127	1	90265279	1	90280342	3.58	17.54	17.4
8	rs6663717	rs1782127	1	90267116	1	90280342	3.63	17.54	14.66	[Yung2011],
9	rs13069584	rs6809441	3	41516619	3	41494605	0.94	2.7	14.9	[Yung2011],
10	rs6599155	rs6809441	3	41489604	3	41494605	1.96	2.7	13.42
11	rs12054014	rs6809441	3	41464	3	41494605	0.22	2.7	14.22	[Yung2011],
12	rs12054016	rs6809441	3	41490294	3	41494605	0.35	2.7	13.96	[Yung2011],
13	rs6809441	rs33916626	3	41494605	3	41539388	2.7	0.52	16.68	[Yung2011],
14	rs959880	rs2314349	3	183088613	3	183091098	5.23	7.85	25.67	[Liu2011],
15	rs2314349	rs906719	3	183091098	3	183091144	7.85	4.56	24.37	[Liu2011],
16	rs2314349	rs2314348	3	183091098	3	183091330	7.85	5.44	25.76	[Liu2011],
17	rs2314349	rs2089588	3	183091098	3	183091474	7.85	5.17	26.15	[Liu2011],
18	rs65019	rs417769	5	71794569	5	71811478	2.48	7.14	12.25
19	rs4703937	rs417769	5	71797851	5	71811478	2.59	7.14	12.47
20	rs246571	rs417769	5	71805150	5	71811478	2.69	7.14	12.47
21	rs246562	rs417769	5	71810246	5	71811478	1.88	7.14	12.89
22	rs17287085	rs7706	5	141284815	5	141294362	2.72	17.92	13.79
23	rs7706	rs758462	5	141294362	5	141297178	17.92	5.03	13.79
24	rs11526287	rs2250603	7	135297419	7	135315708	0.21	2.73	15.26
25	rs1535624	rs7028357	9	7195	9	7132694	1.25	1.35	11.38
26	rs17152197	rs17152205	10	12792541	10	12794336	0.99	0.37	13.28
27	rs17152205	rs41380844	10	12794336	10	12797828	0.37	1.17	21.82	[Liu2011],
28	rs11027910	rs10219185	11	24458713	11	24504903	2.27	0.18	14.57	[Liu2011],[Yung2011],
29	rs10978	rs10219185	11	24493480	11	24504903	2.39	0.18	15.68	[Liu2011],[Yung2011],
30	rs10979	rs10219185	11	24493876	11	24504903	0.3	0.18	14.57	[Liu2011],[Yung2011],
31	rs10980	rs10219185	11	24494465	11	24504903	1.16	0.18	14.75	[Liu2011],[Yung2011],
32	rs11849674	rs7154773	14	60688023	14	40912999	4.68	2.49	30.61	[Liu2011],[Yung2011],
33	rs10148587	rs7154773	14	60689160	14	40912999	4.22	2.49	28.02	[Liu2011],
34	rs188620	rs7154773	14	40853319	14	40912999	0.81	2.49	24.71	[Liu2011],[Yung2011],
35	rs10137732	rs7154773	14	60689209	14	40912999	4.38	2.49	34.4	[Liu2011],[Yung2011],
36	rs6573298	rs7154773	14	40869612	14	40912999	2.07	2.49	24.53	[Liu2011],
37	rs7145505	rs7154773	14	40869718	14	40912999	1.56	2.49	24.26	[Liu2011],
38	rs8019531	rs7154773	14	40871554	14	40912999	3.07	2.49	29.2
39	rs11628587	rs7154773	14	40871574	14	40912999	1.8	2.49	25.08	[Liu2011],
40	rs11628628	rs7154773	14	40871689	14	40912999	1.99	2.49	24.8	[Liu2011],
41	rs8011227	rs7154773	14	40882151	14	40912999	1.9	2.49	41.73	[Liu2011],
42	rs7158657	rs7154773	14	40888940	14	40912999	2.91	2.49	27.71
43	rs10142834	rs7154773	14	40898846	14	40912999	3.04	2.49	27.71
44	rs17097262	rs7154773	14	40902242	14	40912999	1.03	2.49	41.3	[Liu2011],[Yung2011],
45	rs1887103	rs7154773	14	40907104	14	40912999	3.1	2.49	22.93
46	rs7154773	rs8012816	14	40912999	14	40914246	2.49	1.05	33.93	[Liu2011],
47	rs7154773	rs10130695	14	40912999	14	40919869	2.49	1.3	40.87	[Wan2010],[Liu2011],[Yung2011],
48	rs7154773	rs1998225	14	40912999	14	40941373	2.49	1.9	14.46
49	rs7154773	rs4280	14	40912999	14	60780429	2.49	2.2	14.59
50	rs7154773	rs1951117	14	40912999	14	60782214	2.49	2.03	14.85
51	rs1625279	rs1742431	16	1901844	16	1905874	0.69	0.39	14.11
52	rs1625393	rs1742431	16	1901893	16	1905874	0.76	0.39	13.97
53	rs1657117	rs1742431	16	1903651	16	1905874	0.76	0.39	13.97
54	rs7199384	rs1742431	16	1904587	16	1905874	0.62	0.39	14.08
55	rs1742431	rs1657094	16	1905874	16	1920629	0.39	0.51	14.26
56	rs1742431	rs2974856	16	1905874	16	1920757	0.39	0.52	14.07
57	rs237348	rs7213121	17	12426753	17	12428464	0.46	7.87	11.91

## Sheet: CD
ID	rs_1	rs_2	chr_1	bp_1	chr_2	bp_2	fltChi2_1	fltChi2_2	fltGSS	prev_lit
1	rs6531271	rs12472889	2	17139933	2	17161082	0.04	0.22	13.53	[Liu2011],[Yung2011],
2	rs3773090	rs9833015	3	29609837	3	29680632	0.05	1.89	13.13	[Yung2011],
3	rs12620194	rs12472889	2	17144	2	17161082	0.28	0.22	12.55	[Liu2011],[Yung2011],
4	rs10495652	rs12472889	2	17139289	2	17161082	0.09	0.22	11.8	[Liu2011],[Yung2011],
5	rs4654792	rs909812	1	22672	1	22603366	3.2	2.46	12.26
6	rs6683655	rs12137523	1	188436602	1	188442049	2.3	1.54	14.9
7	rs12137523	rs4396083	1	188442049	1	188448223	1.54	2.31	14.72
8	rs10178286	rs10187740	2	3823821	2	3823965	1.55	0.42	13.07
9	rs3954862	rs6432267	2	12304753	2	12318466	1.62	8.34	12.32
10	rs6736	rs6432267	2	12316070	2	12318466	2.55	8.34	13.16	[Liu2011],
11	rs3768666	rs6737027	2	25870	2	29070805	1.39	2.4	14.7
12	rs7601413	rs6737027	2	28774193	2	29070805	1.73	2.4	15.55
13	rs7601934	rs6737027	2	29032673	2	29070805	1.79	2.4	15.97
14	rs6547881	rs6737027	2	29032746	2	29070805	1.71	2.4	14.56
15	rs4535080	rs10167057	2	52259604	2	52288297	0.5	0.27	14.97	[Yung2011],
16	rs13397279	rs10167057	2	52274871	2	52288297	0.72	0.27	13.96
17	rs10167057	rs6723221	2	52288297	2	52037	0.27	3.13	24.26	[Liu2011],[Yung2011],
18	rs10167057	rs4619644	2	52288297	2	52414	0.27	0.85	12.3
19	rs10167057	rs1806739	2	52288297	2	52301	0.27	1.05	16.23
20	rs10167057	rs4268955	2	52288297	2	52307791	0.27	0.32	16.62
21	rs10167057	rs4260279	2	52288297	2	52307905	0.27	0.98	17.71
22	rs10167057	rs4328669	2	52288297	2	52308015	0.27	0.83	24.16
23	rs11687163	rs4664327	2	153171454	2	161294348	0.35	2.62	15.34
24	rs11687163	rs12692605	2	153171454	2	153198677	0.35	0.51	20.56
25	rs11687163	rs7423892	2	153171454	2	153213010	0.35	0.12	13.9
26	rs16849921	rs10197379	2	214061022	2	205912603	18.57	0.01	34.41	[Liu2011],[Yung2011],
27	rs16849921	rs12694298	2	214061022	2	205913268	18.57	0.16	31.04	[Liu2011],[Yung2011],
28	rs3773090	rs2168765	3	29609837	3	29663099	0.05	1.38	15.42	[Liu2011],[Yung2011],
29	rs3773090	rs9818762	3	29609837	3	29618	0.05	1.3	13.04	[Liu2011],[Yung2011],
30	rs3773090	rs9832480	3	29609837	3	29695	0.05	2.52	12.94	[Yung2011],
31	rs3773090	rs9832974	3	29609837	3	29680561	0.05	1.18	12.67	[Liu2011],[Yung2011],
32	rs3773090	rs9838725	3	29609837	3	29681858	0.05	1.25	13.87	[Liu2011],[Yung2011],
33	rs3773090	rs9858796	3	29609837	3	29691014	0.05	2.26	14.9	[Liu2011],[Yung2011],
34	rs13069584	rs6809441	3	41516619	3	41494605	0.94	2.7	13.57	[Yung2011],
35	rs6599155	rs6809441	3	41489604	3	41494605	1.96	2.7	14.23
36	rs12054014	rs6809441	3	41464	3	41494605	0.22	2.7	14.99	[Yung2011],
37	rs12054016	rs6809441	3	41490294	3	41494605	0.35	2.7	14.72	[Yung2011],
38	rs6809441	rs33916626	3	41494605	3	41539388	2.7	0.52	16.7	[Yung2011],
39	rs1455872	rs1568573	3	160416966	3	160458015	0.59	2.66	12.99
40	rs12638557	rs1568573	3	160423728	3	160458015	0.57	2.66	13.03
41	rs7646957	rs1568573	3	160429	3	160458015	0.19	2.66	13.33
42	rs7624766	rs1568573	3	160429869	3	160458015	0.01	2.66	13.87
43	rs11729131	rs17573	4	4460925	4	4463064	6.24	1.73	12.86
44	rs17573	rs6816884	4	4463064	4	4473216	1.73	4.38	13.07
45	rs12507016	rs13149206	4	37099612	4	37140462	0.95	23.35	13.39	[Yung2011],
46	rs10433872	rs13149206	4	37107441	4	37140462	0.89	23.35	13.57	[Yung2011],
47	rs1346183	rs13149206	4	37115329	4	37140462	0.34	23.35	13.82	[Yung2011],
48	rs34855198	rs13149206	4	37134174	4	37140462	3.23	23.35	13.22
49	rs13149206	rs17547815	4	37140462	4	37140506	23.35	6.37	12.99
50	rs13149206	rs12502592	4	37140462	4	37140633	23.35	6.72	12.99
51	rs6846	rs4277811	4	43207754	4	43208770	4.17	1.03	14.77
52	rs6846	rs4309873	4	43207754	4	43210488	4.17	1.59	14.12
53	rs4706990	rs945238	6	84108065	6	84165856	0.14	1.9	13.62
54	rs945238	rs6903322	6	84165856	6	84168968	1.9	0.8	14.98
55	rs945238	rs7745251	6	84165856	6	84171756	1.9	2.62	11.89
56	rs945238	rs10943933	6	84165856	6	84171930	1.9	0.67	14.34
57	rs2846530	rs2803101	6	163039045	6	163021	0.13	0.41	13.95
58	rs10988	rs11773150	7	67264560	7	67264811	2.58	0.83	13.3
59	rs6970199	rs6964677	7	154382776	7	154386052	6.2	2.73	13.52	[Liu2011],
60	rs6970199	rs10224868	7	154382776	7	154386472	6.2	3.14	14.18	[Liu2011],
61	rs6970199	rs10227971	7	154382776	7	154386680	6.2	2.9	12.7	[Liu2011],
62	rs240940	rs2237812	8	28557627	8	28586036	0	2.59	15.89
63	rs4732651	rs2237812	8	28581823	8	28586036	0.03	2.59	18.77
64	rs10739077	rs7862229	9	5857408	9	5831153	1.25	3.45	13.14
65	rs6477015	rs7862229	9	5825194	9	5831153	2.97	3.45	14.01	[Liu2011],
66	rs7874675	rs7862229	9	5825336	9	5831153	1.79	3.45	13.21
67	rs4740826	rs7862229	9	5870703	9	5831153	1.37	3.45	12.65	[Liu2011],
68	rs7848093	rs7862229	9	5831098	9	5831153	1.78	3.45	14.4	[Liu2011],
69	rs1148159	rs2448097	10	26928067	10	26944313	0.17	0.18	15.96
70	rs2477266	rs2448097	10	26936405	10	26944313	0.18	0.18	16.09
71	rs17459521	rs892542	10	80496476	10	80498057	3.23	0.69	14.84	[Liu2011],[Yung2011],
72	rs10902239	rs10902249	11	946484	11	958566	3.05	0.11	12.93
73	rs10902239	rs11246357	11	946484	11	963980	3.05	0.12	13.33
74	rs10902239	rs7105477	11	946484	11	964271	3.05	0.12	13.15
75	rs11027910	rs10219185	11	24458713	11	24504903	2.27	0.18	16.75	[Liu2011],[Yung2011],
76	rs10978	rs10219185	11	24493480	11	24504903	2.39	0.18	16.75	[Liu2011],[Yung2011],
77	rs10979	rs10219185	11	24493876	11	24504903	0.3	0.18	16.75	[Liu2011],[Yung2011],
78	rs10980	rs10219185	11	24494465	11	24504903	1.16	0.18	16.75	[Liu2011],[Yung2011],
79	rs9971746	rs16941759	12	112337362	12	112367921	3.28	2.28	13.97
80	rs1169722	rs2668252	12	118651207	12	121668474	5.52	3.69	16.27
81	rs4770584	rs9318336	13	19586754	13	19588659	0.16	4.16	17.04
82	rs6563726	rs9315704	13	40131922	13	40140215	1.71	1.05	13.81
83	rs9315704	rs1885758	13	40140215	13	40145536	1.05	1.12	15.46
84	rs9315704	rs2324344	13	40140215	13	40151443	1.05	1.68	12.87
85	rs9315704	rs1160321	13	40140215	13	40155143	1.05	0.78	14.59
86	rs9315704	rs3858867	13	40140215	13	40155612	1.05	1.41	15.67
87	rs9315704	rs927515	13	40140215	13	40157114	1.05	0.64	13.43
88	rs9315704	rs2324346	13	40140215	13	40158827	1.05	1.12	13.03
89	rs12430163	rs17710571	13	99538377	13	99552723	0.02	0.12	24.85	[Liu2011],
90	rs2296999	rs17710571	13	99550351	13	99552723	0.14	0.12	21.2	[Liu2011],[Yung2011],
91	rs11849674	rs7154773	14	60688023	14	40912999	4.68	2.49	24.32	[Liu2011],[Yung2011],
92	rs10148587	rs7154773	14	60689160	14	40912999	4.22	2.49	22.04	[Liu2011],[Yung2011],
93	rs188620	rs7154773	14	40853319	14	40912999	0.81	2.49	23.36	[Liu2011],[Yung2011],
94	rs10137732	rs7154773	14	60689209	14	40912999	4.38	2.49	27.31	[Liu2011],[Yung2011],
95	rs6573298	rs7154773	14	40869612	14	40912999	2.07	2.49	17.98	[Liu2011],
96	rs7145505	rs7154773	14	40869718	14	40912999	1.56	2.49	17.34	[Liu2011],
97	rs8019531	rs7154773	14	40871554	14	40912999	3.07	2.49	31.26	[Yung2011],
98	rs11628587	rs7154773	14	40871574	14	40912999	1.8	2.49	17.8	[Liu2011],
99	rs11628628	rs7154773	14	40871689	14	40912999	1.99	2.49	17.89	[Liu2011],
	rs8011227	rs7154773	14	40882151	14	40912999	1.9	2.49	36.8	[Liu2011],
101	rs7158657	rs7154773	14	40888940	14	40912999	2.91	2.49	30.09
102	rs10142834	rs7154773	14	40898846	14	40912999	3.04	2.49	31.08
103	rs17097262	rs7154773	14	40902242	14	40912999	1.03	2.49	34.76	[Liu2011],[Yung2011],
104	rs1887103	rs7154773	14	40907104	14	40912999	3.1	2.49	24.62
105	rs7154773	rs8012816	14	40912999	14	40914246	2.49	1.05	26.52	[Liu2011],
106	rs7154773	rs10130695	14	40912999	14	40919869	2.49	1.3	34.76	[Liu2011],[Yung2011],
107	rs7154773	rs1998225	14	40912999	14	40941373	2.49	1.9	18.62
108	rs7154773	rs4280	14	40912999	14	60780429	2.49	2.2	18.32
109	rs7154773	rs1951116	14	40912999	14	40946079	2.49	1.87	15.4
110	rs7154773	rs1951117	14	40912999	14	60782214	2.49	2.03	18.65
111	rs7154773	rs7146988	14	40912999	14	60811204	2.49	2.94	13.55	[Yung2011],
112	rs7162070	rs16969478	15	39920918	15	39930953	0.25	4.99	14.16
113	rs1876853	rs16969478	15	39921167	15	39930953	0.28	4.99	14.16
114	rs8029602	rs16969478	15	39930540	15	39930953	0.29	4.99	14.51
115	rs16969475	rs16969478	15	39930869	15	39930953	0.2	4.99	14.34
116	rs7279935	rs1893382	21	17382916	21	17389011	3.47	0.59	14.33

## Sheet: HT
ID	rs_1	rs_2	chr_1	bp_1	chr_2	bp_2	fltChi2_1	fltChi2_2	fltGSS	prev_lit
1	rs1944328	rs9676116	18	61838457	18	61857065	21.76	2.16	11.97
2	rs4654792	rs909812	1	22672	1	22603366	3.2	2.46	12.33
3	rs2209307	rs11587221	1	89723344	1	89729950	7.81	1	14.93
4	rs4423049	rs11165939	1	98409303	1	98443509	9.52	6.95	13.15
5	rs4309626	rs10188442	2	133187880	2	133189239	0.51	0.09	14.64
6	rs13428	rs10188442	2	133188106	2	133189239	0.56	0.09	14.64
7	rs16849921	rs10197379	2	214061022	2	205912603	18.57	0.01	37.93	[Liu2011],[Yung2011],
8	rs16849921	rs12694298	2	214061022	2	205913268	18.57	0.16	35.4	[Liu2011],[Yung2011],
9	rs12054014	rs6809441	3	41464	3	41494605	0.22	2.7	11.43	[Yung2011],
10	rs6809441	rs33916626	3	41494605	3	41539388	2.7	0.52	18.47	[Yung2011],
11	rs6439887	rs11707973	3	139688912	3	139689253	9.43	1.75	13.1
12	rs959880	rs2314349	3	183088613	3	183091098	5.23	7.85	14.41	[Liu2011],
13	rs2314349	rs906719	3	183091098	3	183091144	7.85	4.56	14.19	[Liu2011],
14	rs2314349	rs2314348	3	183091098	3	183091330	7.85	5.44	15.14	[Liu2011],
15	rs2314349	rs2089588	3	183091098	3	183091474	7.85	5.17	15.06	[Liu2011],
16	rs12507016	rs13149206	4	37099612	4	37140462	0.95	23.35	11.53
17	rs10433872	rs13149206	4	37107441	4	37140462	0.89	23.35	11.53
18	rs7735940	rs12515142	5	36423931	5	36426411	0.63	0.9	15.27	[Liu2011],
19	rs70418	rs55279	5	38724924	5	38725043	9.92	4.59	14.45
20	rs4626363	rs4524536	5	121247	5	121258740	0.78	0.5	20.78	[Liu2011],
21	rs4626363	rs2972345	5	121247	5	121263708	0.78	2.29	16.93
22	rs17287085	rs7706	5	141284815	5	141294362	2.72	17.92	14.84
23	rs7706	rs6580205	5	141294362	5	141294691	17.92	4.08	13.41
24	rs7706	rs4912787	5	141294362	5	141297123	17.92	4.47	13.23
25	rs7706	rs758462	5	141294362	5	141297178	17.92	5.03	13.41
26	rs3063	rs9357440	6	9487676	6	9492393	2.1	11.34	13.67	[Liu2011],
27	rs9357438	rs9357440	6	9492158	6	9492393	1.05	11.34	24.16	[Liu2011],
28	rs6909956	rs4235980	6	67425904	6	67469995	7.48	0.96	13.71
29	rs1869682	rs4235980	6	67463990	6	67469995	8.26	0.96	16.47
30	rs9377535	rs4260778	6	104055157	6	104072132	6.4	4.85	14.72
31	rs11526287	rs2250603	7	135297419	7	135315708	0.21	2.73	19.13
32	rs2919408	rs11782342	8	73739252	8	69281738	5.09	14.04	13.19
33	rs4571768	rs11782342	8	73743348	8	69281738	2.21	14.04	11.19
34	rs4307386	rs11782342	8	73743751	8	69281738	2.06	14.04	11.01
35	rs11780806	rs11782342	8	73771329	8	69281738	0.4	14.04	13.42
36	rs11782342	rs96807	8	69281738	8	69283209	14.04	2.04	16.62	[Yung2011],
37	rs11782342	rs6994225	8	69281738	8	69299056	14.04	0.01	12.31
38	rs2978169	rs3018857	8	95023498	8	95023826	0.66	11.01	11.61
39	rs2915	rs4437686	8	114310388	8	114357413	0.93	2.87	15.62
40	rs7012271	rs4437686	8	114317672	8	114357413	0.82	2.87	16.69
41	rs2447183	rs2469997	8	120352978	8	120353267	0.49	1.39	19.44	[Liu2011],
42	rs2469996	rs2469997	8	120353011	8	120353267	0.24	1.39	19.44	[Liu2011],
43	rs2469997	rs6469823	8	120353267	8	120353984	1.39	0.31	19.09	[Liu2011],
44	rs2469997	rs2447179	8	120353267	8	120355775	1.39	0.43	19.44	[Liu2011],
45	rs2469997	rs2447178	8	120353267	8	120356188	1.39	0.32	19.44	[Liu2011],
46	rs2469997	rs2402	8	120353267	8	120357424	1.39	0.24	19.09	[Liu2011],
47	rs2469997	rs2425	8	120353267	8	120364727	1.39	0.29	19.44	[Liu2011],
48	rs2469997	rs2447169	8	120353267	8	120365063	1.39	0.31	19.09	[Liu2011],
49	rs2469997	rs2426	8	120353267	8	120365112	1.39	0.24	17.6	[Liu2011],
50	rs2469997	rs2447168	8	120353267	8	120365613	1.39	0.34	19.8	[Liu2011],
51	rs2469997	rs2440	8	120353267	8	120385452	1.39	0.42	17.95	[Liu2011],
52	rs6428	rs7827545	8	135512645	8	135566567	1.49	0.65	36.09	[Liu2011],[Yung2011],
53	rs7386230	rs7827545	8	135526459	8	135566567	0.11	0.65	19.27	[Liu2011],[Yung2011],
54	rs6980	rs7827545	8	135559534	8	135566567	2.55	0.65	16.23	[Liu2011],
55	rs6578234	rs7827545	8	135566363	8	135566567	0.56	0.65	43.13	[Liu2011],
56	rs7827545	rs1372662	8	135566567	8	135567046	0.65	0.61	43.45	[Liu2011],
57	rs7827545	rs6578237	8	135566567	8	135569358	0.65	0.31	40.1	[Liu2011],
58	rs7827545	rs7846013	8	135566567	8	135569967	0.65	0.78	42.1	[Liu2011],[Yung2011],
59	rs7827545	rs6983560	8	135566567	8	135584553	0.65	1.04	12.87	[Liu2011],
60	rs7827545	rs12679315	8	135566567	8	135624837	0.65	6.83	15.4	[Liu2011],[Yung2011],
61	rs7827545	rs16905198	8	135566567	8	135626272	0.65	0.35	12.37	[Liu2011],[Yung2011],
62	rs10816425	rs2035783	9	109477710	9	109479279	1.9	9.1	15.51
63	rs9942941	rs2035783	9	109479134	9	109479279	1.97	9.1	15.44
64	rs1392331	rs10219460	12	33249832	12	33328392	0.15	0.06	11.03
65	rs10844474	rs10219460	12	33269608	12	33328392	0.14	0.06	11.72
66	rs10459094	rs10219460	12	33275884	12	33328392	0.2	0.06	11.6
67	rs1445311	rs10219460	12	33279859	12	33328392	0.63	0.06	11.08
68	rs7973393	rs10219460	12	33282226	12	33328392	0.09	0.06	11.56
69	rs7311281	rs1688786	12	67412742	12	70315	1	0.21	17.65	[Liu2011],[Yung2011],
70	rs1688786	rs10879068	12	70315	12	67431375	0.21	1.74	20.85	[Liu2011],[Yung2011],
71	rs1958305	rs17184408	14	24273124	14	24282020	33.35	0.49	16.37	[Liu2011],[Yung2011],
72	rs1958305	rs12601	14	24273124	14	24284173	33.35	1.95	12.71
73	rs11849674	rs7154773	14	60688023	14	40912999	4.68	2.49	30.09	[Liu2011],
74	rs10148587	rs7154773	14	60689160	14	40912999	4.22	2.49	26.11	[Liu2011],
75	rs188620	rs7154773	14	40853319	14	40912999	0.81	2.49	27.18	[Liu2011],[Yung2011],
76	rs10137732	rs7154773	14	60689209	14	40912999	4.38	2.49	32.41	[Liu2011],
77	rs6573298	rs7154773	14	40869612	14	40912999	2.07	2.49	22.62	[Liu2011],
78	rs7145505	rs7154773	14	40869718	14	40912999	1.56	2.49	22.2	[Liu2011],
79	rs8019531	rs7154773	14	40871554	14	40912999	3.07	2.49	32.98	[Yung2011],
80	rs11628587	rs7154773	14	40871574	14	40912999	1.8	2.49	22.92	[Liu2011],
81	rs11628628	rs7154773	14	40871689	14	40912999	1.99	2.49	22.92	[Liu2011],
82	rs8011227	rs7154773	14	40882151	14	40912999	1.9	2.49	43.32	[Liu2011],
83	rs7158657	rs7154773	14	40888940	14	40912999	2.91	2.49	30.41
84	rs10142834	rs7154773	14	40898846	14	40912999	3.04	2.49	32.98
85	rs17097262	rs7154773	14	40902242	14	40912999	1.03	2.49	41.67	[Liu2011],[Yung2011],
86	rs1887103	rs7154773	14	40907104	14	40912999	3.1	2.49	30.15
87	rs7154773	rs8012816	14	40912999	14	40914246	2.49	1.05	34.67	[Liu2011],
88	rs7154773	rs10130695	14	40912999	14	40919869	2.49	1.3	40.23	[Liu2011],[Yung2011],
89	rs7154773	rs1998225	14	40912999	14	40941373	2.49	1.9	16.56
90	rs7154773	rs4280	14	40912999	14	60780429	2.49	2.2	16.64
91	rs7154773	rs1951116	14	40912999	14	40946079	2.49	1.87	15.35
92	rs7154773	rs1951117	14	40912999	14	60782214	2.49	2.03	17.13
93	rs2757527	rs2757528	14	660933	14	661077	1.18	0.01	16.59
94	rs2757527	rs2766696	14	660933	14	661320	1.18	0.11	17.83
95	rs2414093	rs934635	15	51478285	15	28308840	1.68	0.48	13.55	[Liu2011],
96	rs746655	rs921535	15	74107677	15	74111343	4.53	9.63	26.26	[Liu2011],
97	rs921535	rs999742	15	74111343	15	74115517	9.63	14.76	17.74	[Liu2011],
98	rs7243021	rs6417101	18	45657983	18	45672819	0.72	1.21	14.96
99	rs8085875	rs6417101	18	45659367	18	45672819	0.25	1.21	20.22
	rs8098626	rs6417101	18	45667057	18	45672819	1.7	1.21	14.96
101	rs6417101	rs7231864	18	45672819	18	45698356	1.21	0.05	11.62
102	rs6417101	rs4940307	18	45672819	18	45303	1.21	0.02	11.27
103	rs1944328	rs8096	18	61838457	18	61842934	21.76	0.27	14.39	[Yung2011],
104	rs1944328	rs9675798	18	61838457	18	61856967	21.76	1	13.4
105	rs9305551	rs12482676	21	35965084	21	35970712	0.42	6.73	13.52
106	rs2390	rs12482676	21	35969515	21	35970712	0.57	6.73	16.29
107	rs2391	rs12482676	21	35969	21	35970712	0.42	6.73	16.01

## Sheet: RA
ID	rs_1	rs_2	chr_1	bp_1	chr_2	bp_2	fltChi2_1	fltChi2_2	fltGSS	prev_lit
1	rs4654792	rs909812	1	22672	1	22603366	3.2	2.46	11.62
2	rs10923966	rs12037204	1	116135466	1	116167796	2.02	2.77	13.51
3	rs11582522	rs12037204	1	116137772	1	116167796	0.65	2.77	11.72
4	rs4240547	rs12037204	1	116151255	1	116167796	0.91	2.77	13.65	[Liu2011],[Yung2011],
5	rs10924064	rs12037204	1	116164698	1	116167796	1.9	2.77	16.49	[Liu2011],
6	rs12039479	rs12037204	1	116167482	1	116167796	2.46	2.77	20.17	[Liu2011],
7	rs12037204	rs17034079	1	116167796	1	116170761	2.77	1.92	20.17	[Liu2011],
8	rs12037204	rs7523839	1	116167796	1	116173080	2.77	0.05	12.99	[Yung2011],
9	rs12037204	rs3010380	1	116167796	1	116188971	2.77	0.07	12.14	[Yung2011],
10	rs12037204	rs41447448	1	116167796	1	116191145	2.77	2.97	18.14	[Liu2011],
11	rs1343295	rs7543540	1	166306753	1	166308285	2.76	3.6	24.7	[Liu2011],
12	rs1343295	rs6693244	1	166306753	1	166308823	2.76	3.18	23.05	[Liu2011],
13	rs6425407	rs4370732	1	148277619	1	148281	7.38	6.32	12.86
14	rs6425407	rs12732164	1	148277619	1	148282752	7.38	6.82	12.89
15	rs2808250	rs2809345	1	592547	1	596263	2.06	0.58	15.22	[Wan2010],
16	rs2809345	rs7529962	1	596263	1	596977	0.58	0.62	18.23
17	rs16984594	rs16984606	2	18451111	2	18451405	3.18	3.13	23.48	[Liu2011],
18	rs3768666	rs6737027	2	25870	2	29070805	1.39	2.4	16.78
19	rs7601413	rs6737027	2	28774193	2	29070805	1.73	2.4	15.89
20	rs7601934	rs6737027	2	29032673	2	29070805	1.79	2.4	14.63
21	rs6547881	rs6737027	2	29032746	2	29070805	1.71	2.4	16.63
22	rs7597048	rs6737027	2	29066756	2	29070805	1.78	2.4	17.1
23	rs6756762	rs9653	2	64720795	2	64820616	1.1	0.38	12.34
24	rs12713512	rs9653	2	64720870	2	64820616	1.35	0.38	13.2
25	rs6756813	rs9653	2	64721016	2	64820616	1.19	0.38	13.68
26	rs12104832	rs9653	2	64722470	2	64820616	1.25	0.38	12.92
27	rs12105	rs9653	2	64722511	2	64820616	1.38	0.38	13.85
28	rs6759598	rs9653	2	64726801	2	64820616	1.35	0.38	13.51
29	rs9309362	rs9653	2	64798538	2	64820616	0.01	0.38	23.52	[Liu2011],
30	rs10184493	rs9653	2	64765	2	64820616	0.3	0.38	28.29	[Liu2011],
31	rs3770729	rs9653	2	64813491	2	64820616	0.15	0.38	31.09	[Liu2011],
32	rs4663053	rs10496658	2	127638990	2	127663497	2.04	1.09	11.15
33	rs4663054	rs10496658	2	127639995	2	127663497	1.92	1.09	11.61
34	rs7425345	rs10496658	2	127640396	2	127663497	1.95	1.09	11.67
35	rs3795874	rs10496658	2	127656383	2	127663497	1.93	1.09	11.38
36	rs4664633	rs4664635	2	153811011	2	153830935	1.48	0.19	17.76
37	rs7601781	rs4664635	2	153814233	2	153830935	1.22	0.19	24.84	[Liu2011],[Yung2011],
38	rs16849921	rs10197379	2	214061022	2	205912603	18.57	0.01	38.9	[Liu2011],[Yung2011],
39	rs16849921	rs12694298	2	214061022	2	205913268	18.57	0.16	38.02	[Liu2011],[Yung2011],
40	rs1917946	rs4467334	2	235517079	2	235531268	2	2.86	13.97
41	rs7605520	rs4467334	2	235519242	2	235531268	1.52	2.86	13.4
42	rs6711637	rs4467334	2	235527499	2	235531268	1.89	2.86	14.69
43	rs11708019	rs1605705	3	7163913	3	7244	0.31	2.1	14.13	[Liu2011],
44	rs11710946	rs1605705	3	7180535	3	7244	5.83	2.1	12.44	[Liu2011],
45	rs951557	rs1605705	3	7269035	3	7244	13.93	2.1	19.91	[Liu2011],[Yung2011],
46	rs2136152	rs1605705	3	7282402	3	7244	2.59	2.1	52.25	[Wan2010],[Liu2011],
47	rs4686119	rs1605705	3	7282739	3	7244	3.81	2.1	51.82	[Liu2011],[Yung2011],
48	rs908465	rs1605705	3	7283715	3	7244	3.58	2.1	52.98	[Liu2011],[Yung2011],
49	rs1605705	rs9809928	3	7244	3	7302350	2.1	3.36	50.99	[Liu2011],[Yung2011],
50	rs1605705	rs6443099	3	7244	3	7320514	2.1	8.37	12.52	[Liu2011],
51	rs1605705	rs1876614	3	7244	3	7321289	2.1	0.86	39.7	[Liu2011],
52	rs1605705	rs1396402	3	7244	3	7330517	2.1	0.45	41.19	[Liu2011],[Yung2011],
53	rs1605705	rs7632044	3	7244	3	7335947	2.1	1.69	39.18	[Liu2011],
54	rs13069584	rs6809441	3	41516619	3	41494605	0.94	2.7	15.49	[Yung2011],
55	rs6599155	rs6809441	3	41489604	3	41494605	1.96	2.7	16.02
56	rs12054014	rs6809441	3	41464	3	41494605	0.22	2.7	15.88	[Yung2011],
57	rs12054016	rs6809441	3	41490294	3	41494605	0.35	2.7	15.61	[Yung2011],
58	rs6809441	rs33916626	3	41494605	3	41539388	2.7	0.52	16.14	[Yung2011],
59	rs4312689	rs2128361	3	45528633	3	45533224	2.75	2.45	11.19
60	rs17073902	rs17073922	3	65813197	3	65817183	0.72	3.26	11.57
61	rs3772556	rs2171146	3	105249211	3	105252377	3.65	4.56	18.46	[Liu2011],[Yung2011],
62	rs3772556	rs9811466	3	105249211	3	105254709	3.65	4.45	19.95	[Liu2011],[Yung2011],
63	rs3772556	rs10933821	3	105249211	3	105266536	3.65	1.59	18.25	[Liu2011],[Yung2011],
64	rs4308237	rs4538338	3	139942366	3	139953635	1.24	0.58	32.63	[Liu2011],[Yung2011],
65	rs9856460	rs4538338	3	139942453	3	139953635	0.82	0.58	36.18	[Liu2011],[Yung2011],
66	rs2350514	rs4538338	3	139951382	3	139953635	0.35	0.58	37.36	[Liu2011],[Yung2011],
67	rs935972	rs1010342	4	1045171	4	1068819	2.9	1.54	14.81
68	rs935970	rs1010342	4	1045323	4	1068819	2.64	1.54	15.98	[Liu2011],
69	rs6839931	rs1010342	4	1053172	4	1068819	1.9	1.54	18.37	[Liu2011],
70	rs84890	rs1010342	4	1053934	4	1068819	1.68	1.54	21.22	[Liu2011],
71	rs12645644	rs1010342	4	1054159	4	1068819	2.01	1.54	17.24	[Liu2011],
72	rs7669622	rs1010342	4	1058659	4	1068819	1.93	1.54	22.11	[Liu2011],
73	rs6599278	rs1010342	4	1058798	4	1068819	1.45	1.54	20.14	[Liu2011],
74	rs6827357	rs1010342	4	1059202	4	1068819	1.82	1.54	21.88	[Liu2011],
75	rs6599280	rs1010342	4	1063818	4	1068819	1.92	1.54	20.82	[Liu2011],
76	rs2290409	rs1010342	4	1067249	4	1068819	1.94	1.54	18.33	[Liu2011],[Yung2011],
77	rs2290408	rs1010342	4	1067267	4	1068819	1.75	1.54	22.11	[Liu2011],
78	rs2014318	rs1010342	4	1068778	4	1068819	1.78	1.54	24.36	[Liu2011],
79	rs1010342	rs11939380	4	1068819	4	1086871	1.54	1.67	18.73	[Liu2011],[Yung2011],
80	rs1010342	rs4045481	4	1068819	4	1090625	1.54	0.9	14.72	[Liu2011],
81	rs1010342	rs651017	4	1068819	4	1091062	1.54	1.67	20.96	[Liu2011],
82	rs11943360	rs17573	4	4440520	4	4463064	4.09	1.73	12.99
83	rs11729131	rs17573	4	4460925	4	4463064	6.24	1.73	16.31	[Yung2011],
84	rs17573	rs6816884	4	4463064	4	4473216	1.73	4.38	14.14
85	rs17573	rs6841963	4	4463064	4	4473835	1.73	2.36	16.15	[Yung2011],
86	rs17573	rs6853914	4	4463064	4	4499020	1.73	5.42	11.5
87	rs34855198	rs13149206	4	37134174	4	37140462	3.23	23.35	11.06
88	rs13149206	rs17547815	4	37140462	4	37140506	23.35	6.37	12.32
89	rs13149206	rs12502592	4	37140462	4	37140633	23.35	6.72	12.18
90	rs6846	rs4277811	4	43207754	4	43208770	4.17	1.03	17.2
91	rs6846	rs4309873	4	43207754	4	43210488	4.17	1.59	14.71
92	rs6850108	rs7679010	4	48078593	4	48083885	0.95	1.57	22.07	[Liu2011],
93	rs4589663	rs7679010	4	48080573	4	48083885	1.43	1.57	21.04	[Liu2011],
94	rs7679010	rs07288	4	48083885	4	48090135	1.57	1.32	19.97	[Liu2011],
95	rs7679010	rs13118073	4	48083885	4	48094275	1.57	1.34	16.36
96	rs7679010	rs1466998	4	48083885	4	48097	1.57	1.28	18.25	[Liu2011],
97	rs12509680	rs05635	4	114754586	4	114773178	3.05	2.07	15.18	[Yung2011],
98	rs6834503	rs05635	4	114771175	4	114773178	1.41	2.07	21.42	[Liu2011],
99	rs1447322	rs10520443	4	176910	4	176912425	0.03	3.83	14.23
	rs6831911	rs4532278	4	177504092	4	177505933	0.97	0.02	29.24	[Liu2011],[Yung2011],
101	rs6831911	rs4274891	4	177504092	4	177506157	0.97	0.07	27.88	[Liu2011],[Yung2011],
102	rs6831911	rs7657018	4	177504092	4	177512358	0.97	1.21	22.87	[Liu2011],
103	rs6831911	rs11737773	4	177504092	4	177521043	0.97	1.9	25.84	[Liu2011],
104	rs6831911	rs17810380	4	177504092	4	177528334	0.97	3.05	24.64	[Liu2011],
105	rs7711236	rs871879	5	3675933	5	3677182	1.17	0.94	14.47
106	rs4703937	rs417769	5	71797851	5	71811478	2.59	7.14	12.69
107	rs937622	rs6889735	5	76399282	5	76427462	6.58	4.47	14.11	[Liu2011],[Yung2011],
108	rs7711901	rs6889735	5	76285	5	76427462	7.09	4.47	14.77	[Liu2011],[Yung2011],
109	rs7727604	rs6889735	5	76403145	5	76427462	6.16	4.47	15.37	[Liu2011],[Yung2011],
110	rs11242569	rs12656675	5	105399292	5	105405016	1.61	1.35	15.09
111	rs9271850	rs3129768	6	0	6	0	4.42	1.1	18.12
112	rs9296318	rs10947857	6	39672484	6	40111515	0.87	2.9	23.3	[Liu2011],
113	rs4594945	rs10947857	6	39954159	6	40111515	1.26	2.9	27.01	[Liu2011],
114	rs10456478	rs10947857	6	39678867	6	40111515	0.98	2.9	21.49	[Liu2011],
115	rs2894387	rs10947857	6	39680754	6	40111515	0.88	2.9	23.34	[Liu2011],
116	rs10807222	rs10947857	6	39692893	6	40111515	1.07	2.9	22.58	[Liu2011],
117	rs10947849	rs10947857	6	39722691	6	40111515	5.74	2.9	21.82	[Liu2011],[Yung2011],
118	rs7026	rs10947857	6	39031	6	40111515	1.2	2.9	33.24	[Liu2011],
119	rs847777	rs10947857	6	55754	6	40111515	4.52	2.9	17.57	[Yung2011],
120	rs10947854	rs10947857	6	66516	6	40111515	2.05	2.9	31.29	[Liu2011],
121	rs10807224	rs10947857	6	72712	6	40111515	2.4	2.9	28.55	[Liu2011],
122	rs6912289	rs10947857	6	79519	6	40111515	2.11	2.9	33.83	[Liu2011],
123	rs847747	rs10947857	6	69	6	40111515	4.78	2.9	19.23	[Liu2011],[Yung2011],
124	rs9369170	rs10947857	6	83496	6	40111515	4.54	2.9	27.22	[Liu2011],[Yung2011],
125	rs761798	rs10947857	6	87514	6	40111515	3.2	2.9	15.8	[Yung2011],
126	rs9471244	rs10947857	6	92331	6	40111515	3.45	2.9	20.31	[Liu2011],[Yung2011],
127	rs10947855	rs10947857	6	96889	6	40111515	3.2	2.9	40.18	[Liu2011],[Yung2011],
128	rs6936016	rs10947857	6	97013	6	40111515	3.75	2.9	20.69	[Liu2011],[Yung2011],
129	rs2091113	rs10947857	6	99385	6	40111515	2.39	2.9	39.8	[Liu2011],
130	rs10947856	rs10947857	6	40111427	6	40111515	2.79	2.9	38.79	[Liu2011],
131	rs10947857	rs940357	6	40111515	6	40112662	2.9	3.52	39.42	[Liu2011],
132	rs10947857	rs9296320	6	40111515	6	40118298	2.9	2.24	17.75	[Yung2011],
133	rs13205512	rs9394893	6	41969530	6	42257161	1.91	0.84	13.77	[Wan2010],[Liu2011],[Yung2011],
134	rs1753505	rs1891698	6	72604896	6	72633028	8.47	6.05	22.57	[Liu2011],[Yung2011],
135	rs9293855	rs1891698	6	72621	6	72633028	5.94	6.05	44.27	[Wan2010],[Liu2011],
136	rs945238	rs6903322	6	84165856	6	84168968	1.9	0.8	19.78
137	rs945238	rs6454329	6	84165856	6	84171532	1.9	0.54	16.88
138	rs945238	rs7745251	6	84165856	6	84171756	1.9	2.62	19.1	[Yung2011],
139	rs945238	rs10943933	6	84165856	6	84171930	1.9	0.67	20.15
140	rs945238	rs9449623	6	84165856	6	84180355	1.9	0.87	14.6
141	rs6569717	rs1338905	6	131329259	6	131361935	1.76	3.4	12.8
142	rs6908917	rs1338905	6	131355864	6	131361935	4.87	3.4	12.98
143	rs2846530	rs2803101	6	163039045	6	163021	0.13	0.41	14.21	[Wan2010],
144	rs10237371	rs12536071	7	42425753	7	42468346	1.81	2.54	13
145	rs10488181	rs12536071	7	42462596	7	42468346	1.82	2.54	17.19
146	rs6969107	rs12536071	7	42463367	7	42468346	3.24	2.54	14.24
147	rs12536071	rs12531052	7	42468346	7	42468515	2.54	2.33	20.12	[Liu2011],
148	rs12531615	rs6947662	7	82724539	7	82725618	0.18	0.25	17.69	[Liu2011],
149	rs12531615	rs17157155	7	82724539	7	82729409	0.18	0.21	19.52	[Liu2011],
150	rs12531615	rs17157173	7	82724539	7	82735376	0.18	0.18	17.36	[Liu2011],
151	rs12531615	rs17157177	7	82724539	7	82735618	0.18	0.28	19.22	[Liu2011],
152	rs12531615	rs16887406	7	82724539	7	82735658	0.18	0.29	19.58	[Liu2011],
153	rs9942681	rs2106311	7	126187739	7	126229390	1.79	3.98	22.59	[Liu2011],
154	rs12154335	rs2106311	7	126192371	7	126229390	2.23	3.98	20.73	[Liu2011],
155	rs1361990	rs2106311	7	126218229	7	126229390	2.47	3.98	26.12	[Liu2011],
156	rs2106311	rs2106312	7	126229390	7	126229457	3.98	3.23	21.98	[Liu2011],
157	rs2106311	rs2299476	7	126229390	7	126244330	3.98	2.42	26.12	[Liu2011],
158	rs2106311	rs6467092	7	126229390	7	126262995	3.98	1.86	23.13	[Liu2011],
159	rs2106311	rs728	7	126229390	7	126278808	3.98	2.06	23.91	[Liu2011],
160	rs2106311	rs1419484	7	126229390	7	126286601	3.98	1.58	24.21	[Liu2011],
161	rs2106311	rs7792592	7	126229390	7	126295941	3.98	1.87	23.73	[Liu2011],
162	rs240940	rs2237812	8	28557627	8	28586036	0	2.59	14.32
163	rs4732651	rs2237812	8	28581823	8	28586036	0.03	2.59	18.56	[Wan2010],
164	rs2237812	rs4732873	8	28586036	8	28601554	2.59	0.11	14.84
165	rs89599	rs4733372	8	32598221	8	32605388	0.06	0.14	24.11
166	rs4733372	rs4733373	8	32605388	8	32605583	0.14	0.06	24.81	[Liu2011],
167	rs99080	rs11984645	8	50357376	8	55069305	0.83	50.38	16.28	[Liu2011],[Yung2011],
168	rs6473901	rs11984645	8	50386264	8	55069305	1.45	50.38	16.53	[Liu2011],[Yung2011],
169	rs6473903	rs11984645	8	50388147	8	55069305	0.04	50.38	15.59	[Liu2011],[Yung2011],
170	rs6983650	rs11984645	8	50406226	8	55069305	0.36	50.38	16.97	[Liu2011],[Yung2011],
171	rs7844299	rs11984645	8	50430790	8	55069305	0.94	50.38	16.65	[Liu2011],[Yung2011],
172	rs16919784	rs11984645	8	55063538	8	55069305	2.96	50.38	13.13	[Liu2011],
173	rs11984645	rs4737503	8	55069305	8	55071319	50.38	2.65	13.37	[Liu2011],[Yung2011],
174	rs3763523	rs2958371	8	71033469	8	71077195	0.54	2.37	17.57	[Liu2011],[Yung2011],
175	rs4074358	rs2958371	8	71046411	8	71077195	2.44	2.37	34.48	[Liu2011],
176	rs2977984	rs2958371	8	71073672	8	71077195	2.31	2.37	33.96	[Liu2011],
177	rs2958371	rs7017499	8	71077195	8	71083453	2.37	0.07	28.28	[Liu2011],[Yung2011],
178	rs2958371	rs10504469	8	71077195	8	71089017	2.37	3.34	32.82	[Liu2011],
179	rs2958371	rs11993276	8	71077195	8	71095359	2.37	3.16	28.1	[Liu2011],
180	rs2958371	rs7015854	8	71077195	8	71101356	2.37	0.26	20.09	[Liu2011],[Yung2011],
181	rs2958371	rs2977988	8	71077195	8	71146050	2.37	0.2	23.06	[Liu2011],[Yung2011],
182	rs2958371	rs2926702	8	71077195	8	71167994	2.37	2.02	24.51	[Liu2011],[Yung2011],
183	rs2958371	rs12676045	8	71077195	8	71259947	2.37	0.4	23.44	[Liu2011],[Yung2011],
184	rs2958371	rs10504473	8	71077195	8	71260332	2.37	0.29	23.44	[Liu2011],[Yung2011],
185	rs2958371	rs11995	8	71077195	8	71335876	2.37	3.54	25.11	[Liu2011],
186	rs2958371	rs16931	8	71077195	8	71340989	2.37	4.51	23.28	[Liu2011],[Yung2011],
187	rs2958371	rs16932	8	71077195	8	71341140	2.37	4.34	25.46	[Liu2011],
188	rs10983142	rs7868322	9	119174267	9	119176906	4.43	7.08	11.33
189	rs7868322	rs3747830	9	119176906	9	119185987	7.08	4.28	11.43
190	rs7868322	rs9299239	9	119176906	9	119187220	7.08	4.77	11.73
191	rs7868322	rs6478237	9	119176906	9	119192516	7.08	3.23	11.58
192	rs6602681	rs10737079	10	13783685	10	13785	1.19	0.89	13.22
193	rs10827054	rs7910994	10	32726960	10	33096734	2.8	2.46	15.71	[Liu2011],
194	rs2505382	rs7910994	10	32761062	10	33096734	1.29	2.46	13.71	[Liu2011],
195	rs18969	rs7910994	10	32834243	10	33096734	1.27	2.46	13.39	[Liu2011],
196	rs19021	rs7910994	10	32951737	10	33096734	0.67	2.46	16.72	[Liu2011],
197	rs9418016	rs7910994	10	32966615	10	33096734	1.29	2.46	15.06	[Liu2011],
198	rs7910994	rs2230395	10	33096734	10	33211227	2.46	0.95	11.4
199	rs7910994	rs2230394	10	33096734	10	33217110	2.46	1.36	11.4
	rs10883365	rs1548964	10	101287764	10	101289653	2.73	1.89	21.69
201	rs10883367	rs1548964	10	101287990	10	101289653	2.55	1.89	21.22
202	rs1548964	rs1548962	10	101289653	10	101289735	1.89	2.43	21.98
203	rs1548964	rs10883371	10	101289653	10	101292455	1.89	2.15	18.65
204	rs7896275	rs4256909	10	114081995	10	114093585	1.12	0.06	32.47	[Liu2011],[Yung2011],
205	rs4256909	rs7898941	10	114093585	10	114094931	0.06	9.09	16.63	[Liu2011],[Yung2011],
206	rs4256909	rs11195939	10	114093585	10	114142104	0.06	5.95	11.2
207	rs3825075	rs6598060	11	217140	11	243987	4.07	3.39	15.43
208	rs6421986	rs6598060	11	221659	11	243987	5.81	3.39	16.67
209	rs6598060	rs7116130	11	243987	11	244129	3.39	3.7	17.52	[Liu2011],
210	rs6598060	rs1128322	11	243987	11	244197	3.39	3.29	21.85	[Liu2011],
211	rs2334501	rs10768666	11	1620784	11	1632411	0.91	1.1	12.76
212	rs11027910	rs10219185	11	24458713	11	24504903	2.27	0.18	14.5	[Liu2011],[Yung2011],
213	rs10978	rs10219185	11	24493480	11	24504903	2.39	0.18	14.5	[Liu2011],[Yung2011],
214	rs10979	rs10219185	11	24493876	11	24504903	0.3	0.18	14.14	[Liu2011],[Yung2011],
215	rs10980	rs10219185	11	24494465	11	24504903	1.16	0.18	14.68	[Liu2011],[Yung2011],
216	rs11604421	rs4988327	11	64363232	11	64413928	0.06	4.52	13.54	[Liu2011],
217	rs11606508	rs4988327	11	64392274	11	64413928	0.19	4.52	19.65	[Liu2011],[Yung2011],
218	rs4376999	rs10842357	12	24620969	12	24628433	2.08	2.44	13.47
219	rs4963762	rs10842357	12	24622160	12	24628433	2.44	2.44	17.02	[Liu2011],
220	rs10785426	rs7486175	12	43703858	12	43716240	1.23	0.82	19.92	[Liu2011],
221	rs7295668	rs7486175	12	43713372	12	43716240	1.12	0.82	21.84	[Liu2011],
222	rs6582453	rs7486175	12	43714825	12	43716240	1.13	0.82	22.57	[Liu2011],
223	rs6582454	rs7486175	12	43714906	12	43716240	1.09	0.82	22.57	[Liu2011],
224	rs7486175	rs1995339	12	43716240	12	43718844	0.82	0.97	23.97	[Liu2011],
225	rs6490403	rs7322082	13	29954105	13	29955805	0.04	1.6	14.24
226	rs6490403	rs7997274	13	29954105	13	29957085	0.04	1.81	14.13	[Wan2010],
227	rs6490403	rs7332561	13	29954105	13	29962516	0.04	2.03	15.05	[Liu2011],[Yung2011],
228	rs6490403	rs7319196	13	29954105	13	29967550	0.04	1.78	14.37
229	rs9548796	rs9315704	13	94490	13	40140215	2.74	1.05	15.19
230	rs1022808	rs9315704	13	94679	13	40140215	1.28	1.05	14.76
231	rs4545673	rs9315704	13	40118499	13	40140215	7.11	1.05	14.35
232	rs6563726	rs9315704	13	40131922	13	40140215	1.71	1.05	20.42
233	rs9315704	rs1885758	13	40140215	13	40145536	1.05	1.12	21.52
234	rs9315704	rs2324344	13	40140215	13	40151443	1.05	1.68	15.04
235	rs9315704	rs1160321	13	40140215	13	40155143	1.05	0.78	15.86
236	rs9315704	rs3858867	13	40140215	13	40155612	1.05	1.41	16.82
237	rs9315704	rs927515	13	40140215	13	40157114	1.05	0.64	14.41
238	rs9315704	rs2324346	13	40140215	13	40158827	1.05	1.12	13.04
239	rs9315704	rs4567589	13	40140215	13	40160541	1.05	1.16	13.64
240	rs9315704	rs9566462	13	40140215	13	40169423	1.05	2.21	13.06
241	rs7327105	rs9591470	13	34144716	13	34146991	1.38	1.13	14.68
242	rs9591470	rs1407760	13	34146991	13	34149445	1.13	1.06	13.52	[Liu2011],
243	rs7336478	rs2038825	13	46675360	13	46683136	0.07	0.05	14.98
244	rs12430163	rs17710571	13	99538377	13	99552723	0.02	0.12	21.11	[Liu2011],
245	rs2296999	rs17710571	13	99550351	13	99552723	0.14	0.12	16.77	[Liu2011],[Yung2011],
246	rs279937	rs279936	13	103704077	13	103704608	3.98	2.85	23.77	[Liu2011],
247	rs279937	rs188096	13	103704077	13	103705044	3.98	2.28	23.77	[Liu2011],
248	rs279937	rs157266	13	103704077	13	103712499	3.98	1.94	19.27	[Liu2011],
249	rs12427557	rs7328544	13	104369267	13	104369448	5.86	5.7	21.53	[Liu2011],
250	rs17731911	rs12873360	13	89294665	13	89298845	0.22	0.02	14.52
251	rs7152370	rs10483596	14	46735956	14	46740909	2.8	5.84	16.45
252	rs10498441	rs2144977	14	52544224	14	52561350	0.4	2.25	28.28	[Liu2011],[Yung2011],
253	rs1956286	rs2144977	14	52553691	14	52561350	0.92	2.25	23.8	[Liu2011],[Yung2011],
254	rs17125074	rs2144977	14	52559041	14	52561350	1.82	2.25	40.68	[Liu2011],
255	rs2144977	rs1998093	14	52561350	14	52563297	2.25	1.32	41.04	[Liu2011],
256	rs2144977	rs17125124	14	52561350	14	52572995	2.25	0.46	41.56	[Liu2011],[Yung2011],
257	rs11849674	rs7154773	14	60688023	14	40912999	4.68	2.49	25.1	[Liu2011],
258	rs10148587	rs7154773	14	60689160	14	40912999	4.22	2.49	22.43	[Liu2011],
259	rs188620	rs7154773	14	40853319	14	40912999	0.81	2.49	23.65	[Liu2011],[Yung2011],
260	rs10137732	rs7154773	14	60689209	14	40912999	4.38	2.49	28.84	[Liu2011],[Yung2011],
261	rs6573298	rs7154773	14	40869612	14	40912999	2.07	2.49	22.15	[Liu2011],
262	rs7145505	rs7154773	14	40869718	14	40912999	1.56	2.49	21.79	[Liu2011],
263	rs8019531	rs7154773	14	40871554	14	40912999	3.07	2.49	33.08	[Yung2011],
264	rs11628587	rs7154773	14	40871574	14	40912999	1.8	2.49	22.94	[Liu2011],
265	rs11628628	rs7154773	14	40871689	14	40912999	1.99	2.49	23.22	[Liu2011],
266	rs8011227	rs7154773	14	40882151	14	40912999	1.9	2.49	39.5	[Liu2011],
267	rs7158657	rs7154773	14	40888940	14	40912999	2.91	2.49	33.54
268	rs10142834	rs7154773	14	40898846	14	40912999	3.04	2.49	34.88
269	rs17097262	rs7154773	14	40902242	14	40912999	1.03	2.49	36.77	[Liu2011],[Yung2011],
270	rs1887103	rs7154773	14	40907104	14	40912999	3.1	2.49	25.32
271	rs7154773	rs8012816	14	40912999	14	40914246	2.49	1.05	31.25	[Liu2011],
272	rs7154773	rs10130695	14	40912999	14	40919869	2.49	1.3	37.33	[Wan2010],[Liu2011],[Yung2011],
273	rs7154773	rs1998225	14	40912999	14	40941373	2.49	1.9	18.06
274	rs7154773	rs4280	14	40912999	14	60780429	2.49	2.2	17.85
275	rs7154773	rs1951116	14	40912999	14	40946079	2.49	1.87	14.98
276	rs7154773	rs1951117	14	40912999	14	60782214	2.49	2.03	18.16
277	rs8035210	rs8034355	15	73230766	15	73231011	2.68	1.34	14.34	[Liu2011],
278	rs8034178	rs8034355	15	73230849	15	73231011	1.39	1.34	19.81	[Liu2011],
279	rs8034355	rs4777568	15	73231011	15	73232225	1.34	4.29	14.34	[Liu2011],
280	rs8034355	rs1899	15	73231011	15	73234080	1.34	2.97	14.56	[Liu2011],
281	rs8034355	rs7172629	15	73231011	15	50112864	1.34	0.14	12.33	[Liu2011],
282	rs8034355	rs11858307	15	73231011	15	50115951	1.34	0.22	11.95
283	rs8034355	rs7174	15	73231011	15	50121893	1.34	1.48	13.14	[Liu2011],
284	rs2881439	rs7205378	16	7283490	16	7283842	1.01	0.86	15.41
285	rs4238755	rs1420247	16	52746089	16	52748342	8.73	9.91	40.11	[Wan2010],[Liu2011],
286	rs4784244	rs1420247	16	52748247	16	52748342	0.08	9.91	26.1	[Liu2011],[Yung2011],
287	rs1420247	rs1420248	16	52748342	16	52748361	9.91	6.67	35.08	[Liu2011],[Yung2011],
288	rs1420247	rs12446384	16	52748342	16	52768754	9.91	12.35	22.42	[Liu2011],[Yung2011],
289	rs1420247	rs1362413	16	52748342	16	52776657	9.91	1.19	15.19	[Liu2011],
290	rs1420247	rs7499961	16	52748342	16	52778697	9.91	11.88	23.44	[Liu2011],[Yung2011],
291	rs9302946	rs11077601	17	70346698	17	70350140	4.15	5.72	14.81
292	rs12452792	rs11077601	17	70349624	17	70350140	5.66	5.72	24.24	[Liu2011],
293	rs11077601	rs8065637	17	70350140	17	70355387	5.72	5.09	15.81
294	rs11077601	rs9916746	17	70350140	17	70355568	5.72	5.28	15.87
295	rs11077601	rs3744313	17	70350140	17	70358058	5.72	6.32	19.67
296	rs3923514	rs901064	17	78515210	17	78596040	0.76	1.75	14.22
297	rs11150863	rs901064	17	78532321	17	78596040	0.9	1.75	13.45
298	rs4889863	rs901064	17	78550468	17	78596040	0.74	1.75	20.27	[Liu2011],[Yung2011],
299	rs7503807	rs901064	17	78591111	17	78596040	1.13	1.75	72.27	[Wan2010],[Liu2011],[Yung2011],
	rs4856	rs901064	17	78591211	17	78596040	1.26	1.75	65.25	[Liu2011],[Yung2011],
301	rs901064	rs8080265	17	78596040	17	78604814	1.75	0.25	22.66	[Liu2011],[Yung2011],
302	rs901064	rs12939549	17	78596040	17	78611724	1.75	1.65	73.1	[Liu2011],
303	rs901064	rs12946972	17	78596040	17	78618922	1.75	1.34	24.52	[Liu2011],[Yung2011],
304	rs901064	rs9897453	17	78596040	17	78634	1.75	1.03	24.09	[Liu2011],[Yung2011],
305	rs901064	rs884204	17	78596040	17	78669248	1.75	2.59	32.03	[Liu2011],[Yung2011],
306	rs901064	rs9913162	17	78596040	17	78695546	1.75	3.62	32.83	[Liu2011],[Yung2011],
307	rs901064	rs9896771	17	78596040	17	78703899	1.75	0.87	22.52	[Liu2011],[Yung2011],
308	rs901064	rs9915378	17	78596040	17	78708418	1.75	2.34	32.41	[Liu2011],[Yung2011],
309	rs1435188	rs1527436	18	41082592	18	37971767	3.64	3.64	14.16
310	rs13370227	rs7407082	18	75595652	18	75114	1.42	1.49	16.1
311	rs7279935	rs1893382	21	17382916	21	17389011	3.47	0.59	14.94
312	rs7279935	rs2823549	21	17382916	21	17389741	3.47	0.75	13.87

## Sheet: T1D
ID	rs_1	rs_2	chr_1	bp_1	chr_2	bp_2	fltChi2_1	fltChi2_2	fltGSS	prev_lit
1	rs9271850	rs9272346	6	0	6	0	4.42	5.26	11.09
2	rs199698	rs41515647	1	75636696	1	75647488	0.84	19.7	12
3	rs640874	rs1627391	1	108650358	1	108652144	1.88	4.59	12.72
4	rs1627391	rs499535	1	108652144	1	108654479	4.59	1.51	12.43
5	rs1627391	rs601063	1	108652144	1	108655473	4.59	1.73	12.43
6	rs7525703	rs2077749	1	146649064	1	146652637	4.29	12.4	12.92
7	rs621793	rs16827732	1	187889323	1	187889812	9.61	2.86	13.71
8	rs350747	rs350753	2	52868656	2	52873788	6.12	1.26	14.32
9	rs16849921	rs10197379	2	214061022	2	205912603	18.57	0.01	32.1	[Liu2011],[Yung2011],
10	rs16849921	rs12694298	2	214061022	2	205913268	18.57	0.16	30.55	[Liu2011],[Yung2011],
11	rs9811898	rs3773090	3	29834	3	29609837	2.74	0.05	16.89	[Liu2011],[Yung2011],
12	rs3773090	rs2168765	3	29609837	3	29663099	0.05	1.38	23.43	[Liu2011],[Yung2011],
13	rs3773090	rs9818762	3	29609837	3	29618	0.05	1.3	19.37	[Liu2011],[Yung2011],
14	rs3773090	rs9832480	3	29609837	3	29695	0.05	2.52	18.8	[Liu2011],[Yung2011],
15	rs3773090	rs9832974	3	29609837	3	29680561	0.05	1.18	18.83	[Liu2011],[Yung2011],
16	rs3773090	rs9833015	3	29609837	3	29680632	0.05	1.89	19.45	[Liu2011],[Yung2011],
17	rs3773090	rs9838725	3	29609837	3	29681858	0.05	1.25	20.82	[Liu2011],[Yung2011],
18	rs3773090	rs9858796	3	29609837	3	29691014	0.05	2.26	20.56	[Liu2011],[Yung2011],
19	rs2420412	rs2420407	4	134348127	4	130103904	7.05	7.07	13.49
20	rs2438074	rs2438083	6	1269690	6	1277371	3.71	0.11	14.33	[Liu2011],
21	rs2438077	rs2438083	6	1272236	6	1277371	3.41	0.11	17.34	[Yung2011],
22	rs2496292	rs2438083	6	1274617	6	1277371	6.82	0.11	19.2
23	rs2438083	rs977674	6	1277371	6	1277702	0.11	7.47	25.17
24	rs2438083	rs977673	6	1277371	6	1277715	0.11	7.69	25.36
25	rs3129768	rs9272346	6	0	6	0	1.1	5.26	14.97	[Yung2011],
26	rs3129768	rs9272723	6	0	6	0	1.1	7.5	15.24	[Yung2011],
27	rs7774418	rs2655693	6	80234010	6	80248326	0.64	0.3	11.75
28	rs2655694	rs2655693	6	80248295	6	80248326	0.24	0.3	16.63	[Liu2011],
29	rs2655693	rs7775536	6	80248326	6	80264812	0.3	0.3	11.75
30	rs1639044	rs1724932	7	2714335	7	2714357	1.88	1.14	15.43
31	rs6592988	rs12673016	7	52281433	7	52286230	1.1	1.06	13.63	[Liu2011],
32	rs6592988	rs4523204	7	52281433	7	52287973	1.1	0.92	13.63	[Liu2011],
33	rs691184	rs12706898	7	129197408	7	129254997	0.68	17.51	13.21	[Liu2011],[Yung2011],
34	rs11526287	rs2250603	7	135297419	7	135315708	0.21	2.73	11.42
35	rs1806	rs4840393	8	8961017	8	8962666	2.46	0.36	13.22
36	rs99080	rs11984645	8	50357376	8	55069305	0.83	50.38	18.65	[Liu2011],[Yung2011],
37	rs6473901	rs11984645	8	50386264	8	55069305	1.45	50.38	18.44	[Liu2011],[Yung2011],
38	rs6473903	rs11984645	8	50388147	8	55069305	0.04	50.38	18.04	[Liu2011],[Yung2011],
39	rs6983650	rs11984645	8	50406226	8	55069305	0.36	50.38	22.74	[Liu2011],[Yung2011],
40	rs7844299	rs11984645	8	50430790	8	55069305	0.94	50.38	22.72	[Liu2011],[Yung2011],
41	rs16919782	rs11984645	8	55063437	8	55069305	3.91	50.38	11.43
42	rs16919784	rs11984645	8	55063538	8	55069305	2.96	50.38	14.51	[Liu2011],
43	rs11991952	rs11984645	8	55069061	8	55069305	4.01	50.38	11.58
44	rs11984645	rs4737503	8	55069305	8	55071319	50.38	2.65	14.59	[Liu2011],[Yung2011],
45	rs2919408	rs11782342	8	73739252	8	69281738	5.09	14.04	15.03	[Yung2011],
46	rs4571768	rs11782342	8	73743348	8	69281738	2.21	14.04	12.45
47	rs4307385	rs11782342	8	73743688	8	69281738	2.41	14.04	11.74
48	rs4307386	rs11782342	8	73743751	8	69281738	2.06	14.04	11.74
49	rs11780806	rs11782342	8	73771329	8	69281738	0.4	14.04	15.19
50	rs11782342	rs96807	8	69281738	8	69283209	14.04	2.04	18.27	[Yung2011],
51	rs11782342	rs6994225	8	69281738	8	69299056	14.04	0.01	12.03
52	rs1833226	rs1420	8	132701504	8	132701563	0.82	0.67	13.06
53	rs1420	rs529894	8	132701563	8	132716	0.67	5.3	13.06
54	rs3852458	rs10764038	10	19767401	10	19769651	4.49	2.42	23.19
55	rs3904887	rs10764038	10	19768895	10	19769651	4.51	2.42	22.1
56	rs6481942	rs10764038	10	19769118	10	19769651	4.6	2.42	23.19
57	rs10764038	rs3852459	10	19769651	10	19770716	2.42	4.37	23.63
58	rs12765184	rs12573160	10	89510229	10	89540888	2.76	1.93	14.27
59	rs12775041	rs12573160	10	89515818	10	89540888	2.83	1.93	15.54
60	rs9664653	rs12573160	10	89525860	10	89540888	2.66	1.93	14.61
61	rs12573160	rs11202557	10	89540888	10	89552283	1.93	2.72	14.61
62	rs12573160	rs11816798	10	89540888	10	89555714	1.93	2.61	14.3
63	rs12573160	rs12781171	10	89540888	10	89565	1.93	2.66	14.61
64	rs12573160	rs12762731	10	89540888	10	89579646	1.93	2.65	14.65
65	rs7395011	rs10791991	11	68471479	11	68484983	0.51	1.27	17.03
66	rs4628676	rs10791991	11	68482230	11	68484983	0.26	1.27	17.03
67	rs10791991	rs7101673	11	68484983	11	68489	1.27	0.47	17.03
68	rs2196519	rs12790605	11	91012	11	91024468	7.48	5	12.68
69	rs2196519	rs12791202	11	91012	11	91024722	7.48	5.73	12.01
70	rs2196519	rs1436623	11	91012	11	91024970	7.48	4.63	13.3
71	rs7152833	rs4144189	14	21861211	14	21918876	3.59	2.28	11.44
72	rs11624794	rs1958305	14	24260146	14	24273124	11.24	33.35	14.15	[Yung2011],
73	rs1958305	rs17184408	14	24273124	14	24282020	33.35	0.49	20.68	[Liu2011],[Yung2011],
74	rs1958305	rs12601	14	24273124	14	24284173	33.35	1.95	20.02	[Yung2011],
75	rs11849674	rs7154773	14	60688023	14	40912999	4.68	2.49	24.19	[Liu2011],
76	rs10148587	rs7154773	14	60689160	14	40912999	4.22	2.49	21.24	[Liu2011],
77	rs188620	rs7154773	14	40853319	14	40912999	0.81	2.49	20.18	[Liu2011],[Yung2011],
78	rs10137732	rs7154773	14	60689209	14	40912999	4.38	2.49	27.19	[Liu2011],[Yung2011],
79	rs6573298	rs7154773	14	40869612	14	40912999	2.07	2.49	18.02	[Liu2011],
80	rs7145505	rs7154773	14	40869718	14	40912999	1.56	2.49	18.3	[Liu2011],
81	rs8019531	rs7154773	14	40871554	14	40912999	3.07	2.49	35.42	[Yung2011],
82	rs11628587	rs7154773	14	40871574	14	40912999	1.8	2.49	19.26	[Liu2011],
83	rs11628628	rs7154773	14	40871689	14	40912999	1.99	2.49	19	[Liu2011],
84	rs8011227	rs7154773	14	40882151	14	40912999	1.9	2.49	34.59	[Liu2011],
85	rs7158657	rs7154773	14	40888940	14	40912999	2.91	2.49	33.68
86	rs10142834	rs7154773	14	40898846	14	40912999	3.04	2.49	35.2
87	rs17097262	rs7154773	14	40902242	14	40912999	1.03	2.49	34.26	[Liu2011],[Yung2011],
88	rs1887103	rs7154773	14	40907104	14	40912999	3.1	2.49	29.24
89	rs7154773	rs8012816	14	40912999	14	40914246	2.49	1.05	27.56	[Liu2011],
90	rs7154773	rs10130695	14	40912999	14	40919869	2.49	1.3	34.26	[Liu2011],[Yung2011],
91	rs7154773	rs1998225	14	40912999	14	40941373	2.49	1.9	17.21
92	rs7154773	rs4280	14	40912999	14	60780429	2.49	2.2	16.97
93	rs7154773	rs1951116	14	40912999	14	40946079	2.49	1.87	14.63
94	rs7154773	rs1951117	14	40912999	14	60782214	2.49	2.03	17.19
95	rs2757527	rs2757528	14	660933	14	661077	1.18	0.01	13.44
96	rs2757527	rs2766696	14	660933	14	661320	1.18	0.11	14.22
97	rs17478618	rs17473	15	26568722	15	26577328	0.73	1.66	13.12
98	rs17478618	rs17706	15	26568722	15	26579253	0.73	1.44	13.12
99	rs6016703	rs7262414	20	37529966	20	37549074	0.84	5.91	14.11
	rs6019	rs7262414	20	37526	20	37549074	0.38	5.91	14.17
101	rs2223424	rs7262414	20	37539550	20	37549074	3.09	5.91	14.96
102	rs7262414	rs6072650	20	37549074	20	37566	5.91	3.08	12.88
103	rs7262414	rs6102728	20	37549074	20	37570311	5.91	2.86	14.66
104	rs7262414	rs2867064	20	37549074	20	37582450	5.91	3.34	14.7
105	rs7262414	rs6072667	20	37549074	20	37606093	5.91	3.17	14.97
106	rs7262414	rs10485689	20	37549074	20	40879061	5.91	3.71	14.67
107	rs2823543	rs2404032	21	17375633	21	17376332	1.9	1.19	17

## Sheet: T2D
ID	rs_1	rs_2	chr_1	bp_1	chr_2	bp_2	fltChi2_1	fltChi2_2	fltGSS	prev_lit
1	rs10495652	rs12472889	2	17139289	2	17161082	0.09	0.22	14.84	[Liu2011],[Yung2011],
2	rs12620194	rs12472889	2	17144	2	17161082	0.28	0.22	14.58	[Liu2011],[Yung2011],
3	rs6809441	rs33916626	3	41494605	3	41539388	2.7	0.52	11.06	[Liu2011],[Yung2011],
4	rs2073108	rs17101278	1	54839069	1	54840496	9.81	1.95	13.28
5	rs4598448	rs13373826	1	75963934	1	75970795	0.85	0.46	14.25
6	rs2209307	rs11587221	1	89723344	1	89729950	7.81	1	23.06	[Liu2011],
7	rs6531271	rs12472889	2	17139933	2	17161082	0.04	0.22	16.87	[Liu2011],[Yung2011],
8	rs16849921	rs10197379	2	214061022	2	205912603	18.57	0.01	30.54	[Liu2011],[Yung2011],
9	rs16849921	rs12694298	2	214061022	2	205913268	18.57	0.16	31.53	[Liu2011],[Yung2011],
10	rs156820	rs266404	3	6469083	3	6481514	0.79	4.35	13.1
11	rs266403	rs266404	3	6482	3	6481514	1	4.35	14.1
12	rs6777476	rs1550	3	20455	3	20104	2.21	13.29	15.21
13	rs939298	rs1550	3	20477076	3	20104	2.05	13.29	19.72	[Liu2011],
14	rs9859908	rs1550	3	20489086	3	20104	2.79	13.29	19.19	[Liu2011],
15	rs4683464	rs295470	3	139196961	3	139213903	5.72	18.9	13.22
16	rs176983	rs295470	3	139213755	3	139213903	5.6	18.9	13.08
17	rs295470	rs167187	3	139213903	3	139238	18.9	5.86	13.22
18	rs959880	rs2314349	3	183088613	3	183091098	5.23	7.85	17.18	[Liu2011],
19	rs2314349	rs906719	3	183091098	3	183091144	7.85	4.56	16.94	[Liu2011],
20	rs2314349	rs2314348	3	183091098	3	183091330	7.85	5.44	17.24	[Liu2011],
21	rs2314349	rs2089588	3	183091098	3	183091474	7.85	5.17	17.49	[Liu2011],
22	rs6826705	rs6853712	4	1122634	4	1126327	0.61	2.2	22.95	[Liu2011],[Yung2011],
23	rs6826705	rs2127908	4	1122634	4	1128925	0.61	0.18	23.06	[Liu2011],
24	rs6826705	rs4974627	4	1122634	4	1129975	0.61	0.51	22.23	[Liu2011],
25	rs13149206	rs17547815	4	37140462	4	37140506	23.35	6.37	13.35
26	rs13149206	rs12502592	4	37140462	4	37140633	23.35	6.72	13.21
27	rs343197	rs1450463	4	121798485	4	121893165	3.3	5.09	12.89	[Yung2011],
28	rs1450472	rs1450463	4	121803292	4	121893165	2.92	5.09	12.89	[Yung2011],
29	rs2667195	rs1450463	4	121807690	4	121893165	1.99	5.09	16.05	[Yung2011],
30	rs343170	rs1450463	4	121811427	4	121893165	2.1	5.09	15.19	[Yung2011],
31	rs343168	rs1450463	4	121816501	4	121893165	2.17	5.09	16.05	[Yung2011],
32	rs1450466	rs1450463	4	121892782	4	121893165	0.85	5.09	30.31	[Yung2011],
33	rs1450465	rs1450463	4	121892799	4	121893165	1.8	5.09	30.65	[Yung2011],
34	rs1450463	rs12650193	4	121893165	4	121882	5.09	6.97	30.16	[Yung2011],
35	rs1872292	rs6831744	4	143232882	4	143233187	2.36	2.71	13.19
36	rs1173196	rs1173198	5	4816811	5	4818616	6.6	2.51	16.19
37	rs1173196	rs816471	5	4816811	5	4828722	6.6	2.68	16.19
38	rs1173196	rs816478	5	4816811	5	4833867	6.6	2.15	15.88
39	rs17287085	rs7706	5	141284815	5	141294362	2.72	17.92	14.79	[Yung2011],
40	rs7706	rs6580205	5	141294362	5	141294691	17.92	4.08	14.79
41	rs7706	rs758462	5	141294362	5	141297178	17.92	5.03	14.79
42	rs2655694	rs2655693	6	80248295	6	80248326	0.24	0.3	14.82
43	rs2655693	rs2655688	6	80248326	6	80273	0.3	1.73	13.25
44	rs2679692	rs2684266	6	119938231	6	119938301	0.4	5.42	13.12
45	rs2679692	rs1357056	6	119938231	6	119940718	0.4	5.32	12.69
46	rs2679692	rs2684264	6	119938231	6	119942010	0.4	4.65	12.63
47	rs10235699	rs4308634	7	46919177	7	46887213	0.51	1.75	13.68	[Yung2011],
48	rs7791862	rs7792409	7	47743256	7	47743362	1.41	1.14	21.77	[Liu2011],
49	rs7791862	rs7792551	7	47743256	7	47743434	1.41	1.16	21.01	[Liu2011],
50	rs7791862	rs7792432	7	47743256	7	47743485	1.41	1.23	21.77	[Liu2011],
51	rs10807711	rs10988	7	67247690	7	67264560	0.08	2.58	12.92
52	rs10988	rs11773150	7	67264560	7	67264811	2.58	0.83	13.67
53	rs10988	rs6961794	7	67264560	7	67265709	2.58	0.08	14.6
54	rs10988	rs10755834	7	67264560	7	67267349	2.58	0.07	14.41
55	rs10988	rs2865111	7	67264560	7	67269597	2.58	0.16	12.88
56	rs1513921	rs4730350	7	108606430	7	108607230	8.61	4.1	15.64
57	rs11526287	rs2250603	7	135297419	7	135315708	0.21	2.73	12.14
58	rs10253608	rs10266	7	158469060	7	158474325	2.34	2	12.97
59	rs12113120	rs10266	7	158480	7	158474325	2.21	2	12.24
60	rs10949739	rs10266	7	158472082	7	158474325	2.54	2	12.36
61	rs4909259	rs10266	7	158473	7	158474325	2.21	2	11.75
62	rs10266	rs10237585	7	158474325	7	158474373	2	2.04	11.61
63	rs10266	rs3793181	7	158474325	7	158481827	2	2.95	13.21
64	rs10266	rs6459895	7	158474325	7	158482870	2	2.87	12.72
65	rs10266	rs12698265	7	158474325	7	158489297	2	2.21	12.66
66	rs99080	rs11984645	8	50357376	8	55069305	0.83	50.38	14.82	[Liu2011],[Yung2011],
67	rs6473901	rs11984645	8	50386264	8	55069305	1.45	50.38	14.78	[Liu2011],[Yung2011],
68	rs6473903	rs11984645	8	50388147	8	55069305	0.04	50.38	12.53	[Liu2011],[Yung2011],
69	rs6983650	rs11984645	8	50406226	8	55069305	0.36	50.38	16	[Liu2011],[Yung2011],
70	rs7844299	rs11984645	8	50430790	8	55069305	0.94	50.38	16.21	[Liu2011],[Yung2011],
71	rs16919784	rs11984645	8	55063538	8	55069305	2.96	50.38	13.88	[Liu2011],
72	rs11984645	rs4737503	8	55069305	8	55071319	50.38	2.65	17.82	[Liu2011],[Yung2011],
73	rs11774185	rs13256880	8	109082108	8	109086419	3.11	1.06	14.43
74	rs6428	rs7827545	8	135512645	8	135566567	1.49	0.65	38.46	[Liu2011],[Yung2011],
75	rs7386230	rs7827545	8	135526459	8	135566567	0.11	0.65	18.59	[Liu2011],[Yung2011],
76	rs6980	rs7827545	8	135559534	8	135566567	2.55	0.65	16.38	[Liu2011],
77	rs6578234	rs7827545	8	135566363	8	135566567	0.56	0.65	46.56	[Liu2011],
78	rs7827545	rs1372662	8	135566567	8	135567046	0.65	0.61	48.88	[Liu2011],
79	rs7827545	rs6578237	8	135566567	8	135569358	0.65	0.31	45.45	[Liu2011],
80	rs7827545	rs7846013	8	135566567	8	135569967	0.65	0.78	45.42	[Liu2011],[Yung2011],
81	rs7827545	rs12679315	8	135566567	8	135624837	0.65	6.83	18.52	[Liu2011],[Yung2011],
82	rs7827545	rs16905198	8	135566567	8	135626272	0.65	0.35	15.21	[Liu2011],[Yung2011],
83	rs4072506	rs13271565	8	139672602	8	139675558	0.18	0.32	15.58
84	rs17152205	rs41380844	10	12794336	10	12797828	0.37	1.17	12.94
85	rs661882	rs10829261	10	27484632	10	27775288	3.32	3.99	14.07
86	rs661882	rs717287	10	27484632	10	27495740	3.32	3.83	13.91
87	rs6481485	rs7078534	10	28123364	10	28123716	2.57	0.96	14.08
88	rs2566269	rs2641409	11	4569025	11	4569315	2.22	5.48	13.74
89	rs201892	rs1486581	11	32682691	11	32723951	2.94	0.09	17.62
90	rs201892	rs10767965	11	32682691	11	32796092	2.94	0.03	17.95
91	rs201892	rs10835974	11	32682691	11	32816130	2.94	0.31	13.14
92	rs564229	rs483271	11	74481318	11	74513026	4.05	15.05	11.29
93	rs556916	rs483271	11	74485613	11	74513026	5.74	15.05	18.36	[Liu2011],
94	rs563473	rs483271	11	74488537	11	74513026	5.05	15.05	18.95	[Liu2011],
95	rs517035	rs483271	11	74492776	11	74513026	5.66	15.05	18.43	[Liu2011],
96	rs578477	rs483271	11	74508609	11	74513026	4.97	15.05	19.04	[Liu2011],
97	rs483271	rs827	11	74513026	11	74522241	15.05	5.09	18.34	[Liu2011],
98	rs483271	rs503855	11	74513026	11	74533452	15.05	4.5	17.9	[Liu2011],
99	rs11624794	rs1958305	14	24260146	14	24273124	11.24	33.35	15.11	[Liu2011],[Yung2011],
	rs1958305	rs17184408	14	24273124	14	24282020	33.35	0.49	19.87	[Liu2011],[Yung2011],
101	rs1958305	rs12601	14	24273124	14	24284173	33.35	1.95	17.77
102	rs11849674	rs7154773	14	60688023	14	40912999	4.68	2.49	34.07	[Liu2011],[Yung2011],
103	rs10148587	rs7154773	14	60689160	14	40912999	4.22	2.49	30.52	[Liu2011],[Yung2011],
104	rs188620	rs7154773	14	40853319	14	40912999	0.81	2.49	27.78	[Liu2011],[Yung2011],
105	rs10137732	rs7154773	14	60689209	14	40912999	4.38	2.49	37.37	[Liu2011],[Yung2011],
106	rs6573298	rs7154773	14	40869612	14	40912999	2.07	2.49	22.37	[Liu2011],
107	rs7145505	rs7154773	14	40869718	14	40912999	1.56	2.49	22.17	[Liu2011],
108	rs8019531	rs7154773	14	40871554	14	40912999	3.07	2.49	32.01	[Yung2011],
109	rs11628587	rs7154773	14	40871574	14	40912999	1.8	2.49	22.37	[Liu2011],
110	rs11628628	rs7154773	14	40871689	14	40912999	1.99	2.49	22.37	[Liu2011],
111	rs8011227	rs7154773	14	40882151	14	40912999	1.9	2.49	44.81	[Liu2011],
112	rs7158657	rs7154773	14	40888940	14	40912999	2.91	2.49	32.01
113	rs10142834	rs7154773	14	40898846	14	40912999	3.04	2.49	32.01
114	rs17097262	rs7154773	14	40902242	14	40912999	1.03	2.49	42.76	[Liu2011],[Yung2011],
115	rs1887103	rs7154773	14	40907104	14	40912999	3.1	2.49	24.06
116	rs7154773	rs8012816	14	40912999	14	40914246	2.49	1.05	34.3	[Liu2011],
117	rs7154773	rs10130695	14	40912999	14	40919869	2.49	1.3	42.76	[Liu2011],[Yung2011],
118	rs7154773	rs1998225	14	40912999	14	40941373	2.49	1.9	18.03
119	rs7154773	rs4280	14	40912999	14	60780429	2.49	2.2	17.72
120	rs7154773	rs1951116	14	40912999	14	40946079	2.49	1.87	16.08
121	rs7154773	rs1951117	14	40912999	14	60782214	2.49	2.03	18.54
122	rs7154773	rs7146988	14	40912999	14	60811204	2.49	2.94	17.69	[Yung2011],
123	rs12908846	rs16969478	15	39910404	15	39930953	0.64	4.99	11.09
124	rs746655	rs921535	15	74107677	15	74111343	4.53	9.63	18.58	[Liu2011],
125	rs8078303	rs9915259	17	43117813	17	43118177	1.19	0.14	15.69
126	rs6016703	rs7262414	20	37529966	20	37549074	0.84	5.91	12.58
127	rs6019	rs7262414	20	37526	20	37549074	0.38	5.91	12.83
128	rs2223424	rs7262414	20	37539550	20	37549074	3.09	5.91	14.77
129	rs7262414	rs6072650	20	37549074	20	37566	5.91	3.08	12.43
130	rs7262414	rs6102728	20	37549074	20	37570311	5.91	2.86	14.19
131	rs7262414	rs2867064	20	37549074	20	37582450	5.91	3.34	14.81
132	rs7262414	rs6072667	20	37549074	20	37606093	5.91	3.17	16.57
133	rs7262414	rs10485689	20	37549074	20	40879061	5.91	3.71	15.75
134	rs2011703	rs6014572	20	54556388	20	54574544	16.69	1.58	15.83	[Yung2011],

## Sheet: Literature sources
Previous Literature sources used
Rapid2010	Brinza D, Schultz M, Tesler G, Bafna V: RAPID detection of gene-gene interactions in genome-wide association studies. Bioinformatics 2010, 26(22):2856–2862.
Emily2009	Emily M, Mailund T, Hein J, Schauser L, Schierup MH: Using biological networks to search for interacting loci in genome-wide association studies. Eur J Hum Genet 2009, 17(10):1231–1240.
Gyenesei2012	Gyenesei A, Moody J, Semple CAM, Haley CS, Wei WH: High-throughput analysis of epistasis in genome- wide association studies with BiForce. Bioinformatics 2012, 28(15):1957–1964.
Prabhu2012	Prabhu S, Pe’er I: Ultrafast genome-wide scan for SNP-SNP interactions in common complex disease. Genome Res 2012, 22:2230–2240.
Wan2010	Wan X, Yang C, Yang Q, Xue H, Tang NLS, Yu W: Predictive rule inference for epistatic interaction detection in genome-wide association studies. Bioinformatics 2010, 26:30–37
Liu2011	Liu Y, Xu H, Chen S, Chen X, Zhang Z, Zhu Z, Qin X, Hu L, Zhu J, Zhao GP, Kong X: Genome-Wide Interaction-Based Association Analysis Identified Multiple New Susceptibility Loci for Common Diseases. PLoS Genet 2011, 7(3):e1001338.
Bell2011	Bell JT, Timpson NJ, Rayner NW, Zeggini E, Frayling TM, Hattersley AT, Morris AP, McCarthy MI: Genome- wide association scan allowing for epistasis in type 2 diabetes. Ann Human Genet 2011, 75:10–19.
Note: Not all rs numbers used by these methods could be mapped to the version of the WTCCC data used for our paper, hence why some methods do not appear in our results

## Sheet: LitBD
source	prbCode_1	prbCode_2	rs_1	rs_2	fltDSS	fltGSS
Emily2009	SNP_A-1928193	SNP_A-2297844	2237091	1798011	3.76	4.22
Gyenesei2012	SNP_A-2291621	SNP_A-2270971	11162341	6658302	3.7	4.89
Prabhu2012	SNP_A-4284313	SNP_A-4271509	10925490	2041140	1.52	3.75
Wan2010	SNP_A-4296318	SNP_A-2193746	4844637	4844639	9.87	13.31
Wan2010	SNP_A-1934257	SNP_A-4192988	2935260	2992406	15.29	19.06
Wan2010	SNP_A-4222849	SNP_A-2075171	1552835	17519558	13.91	14.7
Wan2010	SNP_A-2057522	SNP_A-4260583	13218960	9320174	16.11	16.17
Wan2010	SNP_A-2250763	SNP_A-4269877	10266006	3793181	13.26	14.38
Wan2010	SNP_A-2307308	SNP_A-4292559	4934551	11010228	6.58	8.99
Wan2010	SNP_A-2193109	SNP_A-4225236	16969475	16969478	9.05	11.43
Liu2011	SNP_A-4296318	SNP_A-1880110	4844637	10863695	8.57	11.38
Liu2011	SNP_A-1809808	SNP_A-1837931	11118748	12136041	4.55	6.54
Liu2011	SNP_A-2213356	SNP_A-1844999	10888879	6908950	4.77	3.7
Liu2011	SNP_A-2296148	SNP_A-2012386	10737578	4721001	6.5	4.4
Liu2011	SNP_A-2071336	SNP_A-2012386	12032930	4721001	5.18	4.27
Liu2011	SNP_A-4273522	SNP_A-2181050	17163470	4790667	6.43	5.96
Liu2011	SNP_A-2083674	SNP_A-4229802	17046061	17046067	11.16	14.16
Liu2011	SNP_A-1916900	SNP_A-1834472	11123306	12613195	7.54	5.05
Liu2011	SNP_A-2300074	SNP_A-1834472	1375144	12613195	7.5	5.08
Liu2011	SNP_A-1804989	SNP_A-1834472	2421104	12613195	7.36	5.56
Liu2011	SNP_A-2201406	SNP_A-2108844	12692590	9917155	7.79	11.3
Liu2011	SNP_A-4286131	SNP_A-1825314	16849921	10197379	27.28	30.42
Liu2011	SNP_A-4286131	SNP_A-2268860	16849921	12694298	26.58	28.58
Liu2011	SNP_A-2188074	SNP_A-1973481	17029754	13098327	5.62	5.31
Liu2011	SNP_A-2188074	SNP_A-1855693	17029754	9852859	5.11	5.05
Liu2011	SNP_A-2114816	SNP_A-1878032	13394027	2402752	4.26	4.44
Liu2011	SNP_A-1966102	SNP_A-2012386	17838583	4721001	5.16	5.05
Liu2011	SNP_A-2197783	SNP_A-2012386	7595450	4721001	4.95	5.1
Liu2011	SNP_A-1916900	SNP_A-4292494	11123306	1888377	3.84	5.33
Liu2011	SNP_A-2300074	SNP_A-4292494	1375144	1888377	3.8	5.38
Liu2011	SNP_A-2166701	SNP_A-1847576	4027132	2785497	5.19	4.85
Liu2011	SNP_A-2180388	SNP_A-4250382	4676348	7216729	10.55	8.43
Liu2011	SNP_A-2166701	SNP_A-1948386	4027132	7240747	6.3	4.86
Liu2011	SNP_A-2110296	SNP_A-4272605	2953145	1720843	4.81	4.22
Liu2011	SNP_A-2110296	SNP_A-4257330	2953145	1720871	4.63	4
Liu2011	SNP_A-1794594	SNP_A-2237852	9290197	6806447	5.77	10.54
Liu2011	SNP_A-1794594	SNP_A-4219663	9290197	4858916	5.77	10.31
Liu2011	SNP_A-1794594	SNP_A-4204658	9290197	7432154	6.72	10.5
Liu2011	SNP_A-1948194	SNP_A-2233957	4627791	578833	5.19	5.22
Liu2011	SNP_A-2189990	SNP_A-2012813	514636	7937583	4.64	5.38
Liu2011	SNP_A-4230463	SNP_A-1857156	589445	11112216	4.52	3.39
Liu2011	SNP_A-4230463	SNP_A-2081633	589445	10861285	4.52	3.39
Liu2011	SNP_A-2128747	SNP_A-1857156	683395	11112216	4.8	3.4
Liu2011	SNP_A-2128747	SNP_A-2081633	683395	10861285	4.8	3.4
Liu2011	SNP_A-2008443	SNP_A-2029381	3732979	279937	5.1	5.39
Liu2011	SNP_A-1936184	SNP_A-2029381	2035219	279937	5.26	5.8
Liu2011	SNP_A-4230463	SNP_A-1865914	589445	17109223	2.78	2.89
Liu2011	SNP_A-2128747	SNP_A-1865914	683395	17109223	2.78	2.92
Liu2011	SNP_A-2189990	SNP_A-1865914	514636	17109223	2.98	2.95
Liu2011	SNP_A-1835720	SNP_A-1865914	6414498	17109223	2.83	2.97
Liu2011	SNP_A-4257497	SNP_A-1865914	6414500	17109223	3.09	2.99
Liu2011	SNP_A-1794594	SNP_A-2132974	9290197	11570441	11.03	9.67
Liu2011	SNP_A-1953650	SNP_A-1922529	4600860	4688938	10.32	13
Liu2011	SNP_A-1922529	SNP_A-2156069	4688938	4586871	13.14	14.82
Liu2011	SNP_A-1922529	SNP_A-1888784	4688938	2267654	10.15	12.08
Liu2011	SNP_A-1922529	SNP_A-1869438	4688938	16837389	11.24	12.33
Liu2011	SNP_A-1913109	SNP_A-1989655	1588808	2971	4.99	3.88
Liu2011	SNP_A-1857051	SNP_A-1989655	17790747	2971	5.05	3.84
Liu2011	SNP_A-4194306	SNP_A-1989655	12650648	2971	5.08	3.79
Liu2011	SNP_A-4252195	SNP_A-2002400	6810800	858719	5.13	4.3
Liu2011	SNP_A-4264839	SNP_A-2145943	7735940	12515142	12.81	14.16
Liu2011	SNP_A-1934257	SNP_A-4192988	2935260	2992406	15.29	19.06
Liu2011	SNP_A-4299285	SNP_A-4222849	12515561	1552835	13.27	13.03
Liu2011	SNP_A-2113634	SNP_A-4222849	12515520	1552835	13.27	12.7
Liu2011	SNP_A-4222849	SNP_A-2075171	1552835	17519558	13.91	14.7
Liu2011	SNP_A-4287207	SNP_A-1860708	9357438	9357440	16.77	18
Liu2011	SNP_A-1815281	SNP_A-4217190	6905412	1319912	7.17	8.16
Liu2011	SNP_A-1815281	SNP_A-4281576	6905412	4579361	2.79	5.63
Liu2011	SNP_A-4195515	SNP_A-2030439	4895441	10982246	5.55	6.07
Liu2011	SNP_A-4230570	SNP_A-2030439	9376092	10982246	5.25	6.01
Liu2011	SNP_A-1844999	SNP_A-4239604	6908950	7962483	4.64	4.64
Liu2011	SNP_A-4217035	SNP_A-4239604	6458307	7962483	3.4	4.19
Liu2011	SNP_A-1844999	SNP_A-1806461	6908950	1109357	0	3.46
Liu2011	SNP_A-1837371	SNP_A-2027310	985307	985882	13.35	15.7
Liu2011	SNP_A-1947682	SNP_A-2027310	985306	985882	12.69	15.12
Liu2011	SNP_A-1795451	SNP_A-2027310	2192481	985882	11.65	14.73
Liu2011	SNP_A-2027310	SNP_A-4237046	985882	985881	11.92	14.88
Liu2011	SNP_A-1859322	SNP_A-2196696	7781714	6949019	15.03	16.85
Liu2011	SNP_A-1989655	SNP_A-2083811	2971	12705929	2.74	5.12
Liu2011	SNP_A-1989655	SNP_A-2043533	2971	4730617	2.8	5.34
Liu2011	SNP_A-1989655	SNP_A-2166107	2971	4730618	2.8	5.04
Liu2011	SNP_A-1989655	SNP_A-4212595	2971	10500036	2.73	4.76
Liu2011	SNP_A-1989655	SNP_A-2098643	2971	13222524	2.73	5.04
Liu2011	SNP_A-2079114	SNP_A-2193907	10099080	11984645	12.59	14.69
Liu2011	SNP_A-2013411	SNP_A-2193907	6473901	11984645	12.59	14.51
Liu2011	SNP_A-1831471	SNP_A-2193907	6473903	11984645	12.04	13.57
Liu2011	SNP_A-1937129	SNP_A-2193907	6983650	11984645	13.93	15.37
Liu2011	SNP_A-1993307	SNP_A-2193907	7844299	11984645	13.93	15.38
Liu2011	SNP_A-2043776	SNP_A-2193907	16919784	11984645	13.93	13.1
Liu2011	SNP_A-2193907	SNP_A-2145527	11984645	4737503	13.1	15.27
Liu2011	SNP_A-2153955	SNP_A-2023658	2875734	9297977	2.94	3.32
Liu2011	SNP_A-2201784	SNP_A-2166120	2447183	2469997	14.34	18.07
Liu2011	SNP_A-1813934	SNP_A-2166120	2469996	2469997	13.5	17.71
Liu2011	SNP_A-2166120	SNP_A-2234828	2469997	6469823	13.5	17.54
Liu2011	SNP_A-2166120	SNP_A-2151198	2469997	2447179	14.34	18.07
Liu2011	SNP_A-2166120	SNP_A-1910697	2469997	2447178	14.34	17.9
Liu2011	SNP_A-2166120	SNP_A-4267192	2469997	2470002	13.5	17.71
Liu2011	SNP_A-2166120	SNP_A-2249478	2469997	2470025	14.34	17.9
Liu2011	SNP_A-2166120	SNP_A-1838881	2469997	2447169	14.34	17.99
Liu2011	SNP_A-2166120	SNP_A-1857978	2469997	2470026	14.34	16.82
Liu2011	SNP_A-2166120	SNP_A-2084798	2469997	2447168	16.02	18.54
Liu2011	SNP_A-2166120	SNP_A-2013761	2469997	2470040	14.34	16.68
Liu2011	SNP_A-4236672	SNP_A-1899912	2609653	7267048	5.23	5.6
Liu2011	SNP_A-1924578	SNP_A-2003120	969667	4411335	11.06	9.77
Liu2011	SNP_A-1834732	SNP_A-4214058	1395043	1505923	6.36	8.78
Liu2011	SNP_A-4214058	SNP_A-1798535	1505923	16911099	6.62	8.54
Liu2011	SNP_A-4245972	SNP_A-2114888	17459521	892542	9.16	13.36
Liu2011	SNP_A-1951258	SNP_A-2300184	7896131	11080639	5.18	5
Liu2011	SNP_A-1951258	SNP_A-1874670	7896131	9951177	5.2	5.27
Liu2011	SNP_A-4268667	SNP_A-1814720	1409709	11874489	9.57	9.8
Liu2011	SNP_A-1843501	SNP_A-1801076	9530460	1433449	3.43	4.28
Liu2011	SNP_A-1816797	SNP_A-2262528	11624794	1958305	16.88	18.45
Liu2011	SNP_A-2262528	SNP_A-4302146	1958305	17184408	17.7	17.92
Liu2011	SNP_A-1938220	SNP_A-4231036	1439170	7152370	16.11	18.02
Liu2011	SNP_A-1800533	SNP_A-4231036	17737767	7152370	16.11	17.82
Liu2011	SNP_A-4231036	SNP_A-4292969	7152370	10483596	14.76	17
Liu2011	SNP_A-4231036	SNP_A-4228027	7152370	8017858	14.22	16.8
Liu2011	SNP_A-4258247	SNP_A-2160106	1884807	8021692	9.41	5.63
Liu2011	SNP_A-2230635	SNP_A-1861656	17105918	4902976	10.41	13.17
Liu2011	SNP_A-4286167	SNP_A-2185838	17113911	7174702	2.18	3.05
Liu2011	SNP_A-4286167	SNP_A-1884329	17113911	11637292	2.43	3.26
Liu2011	SNP_A-1797431	SNP_A-4253795	8006783	1622239	10.62	5.43
Liu2011	SNP_A-2290559	SNP_A-2206421	2320029	4815603	3.57	2.91
Liu2011	SNP_A-2290559	SNP_A-1909934	2320029	3761218	3.49	2.86
Liu2011	SNP_A-2170897	SNP_A-4272538	746655	921535	19.89	21.28
Liu2011	SNP_A-4272538	SNP_A-2304176	921535	999742	11.71	13.93
Liu2011	SNP_A-2099094	SNP_A-4197396	886889	10521202	12.09	14.74
Liu2011	SNP_A-4197396	SNP_A-1934290	10521202	5017214	10.73	12.53
Liu2011	SNP_A-2094338	SNP_A-2213070	12941700	9906443	11.62	15.12
Liu2011	SNP_A-1935490	SNP_A-2176053	17765129	2193346	6.21	8.06
Liu2011	SNP_A-4204423	SNP_A-2022591	1944328	1944327	22.69	24.97
Liu2011	SNP_A-4204423	SNP_A-2148042	1944328	8091006	22.91	23
Liu2011	SNP_A-4204423	SNP_A-2146415	1944328	9675798	22.2	21.91
Liu2011	SNP_A-4204423	SNP_A-2027143	1944328	9676116	20.47	21
Liu2011	SNP_A-2019351	SNP_A-2019356	8130402	999789	19.02	18.62
Liu2011	SNP_A-2019356	SNP_A-2019357	999789	999790	1.32	2.7

[truncated: 6 more sheets: LitCAD, LitCD, LitHT, LitRA, LitT1D, LitT2D]
